# Supplementary material for: Metabolite Profiling to Characterize Disease-related Bacteria: GLUCONATE EXCRETION BY PSEUDOMONAS AERUGINOSA MUTANTS AND CLINICAL ISOLATES FROM CYSTIC FIBROSIS PATIENTS
Source: J Biol Chem. 2013 Apr 9;288(21):15098–109. doi: 10.1074/jbc.M112.442814 (PMC3663530; doi:10.1074/jbc.M112.442814)
Supplement: Supplemental Data [file supp_M112.442814_jbc.M112.442814-1.xlsx]

## Sheet: Tab S1
Gene Name	Gene Locus	Function	Pathway	no of insertion sites
adhA	PA14_71630	alcohol-DH	Ethanol metabolism	1
adhC	PA14_17400	alcohol-DH	Ethanol metabolism	2
exaA	PA14_38860	alcohol-DH	Ethanol metabolism	1
n/a	PA14_11810	aldehyde-DH	Ethanol metabolism	1
n/a	PA14_64740	aldehyde-DH	Ethanol metabolism	1
aceA	PA14_66290	pyruvate-DH	Glycolysis/Gluconeogenesis	1
aceF	PA14_66310	pyruvate-DH	Glycolysis/Gluconeogenesis	2
acoB	PA14_10250	alpha-keto-DH	Glycolysis/Gluconeogenesis	1
acoC	PA14_10240	alpha-keto-DH	Glycolysis/Gluconeogenesis	1
gapA	PA14_22890	gap3P-DH	Glycolysis/Gluconeogenesis	1
gapN	PA14_34600	gap3P-DH	Glycolysis/Gluconeogenesis	1
n/a	PA14_19900	pyruvate-DH	Glycolysis/Gluconeogenesis	1
pdhB	PA14_19910	pyruvate-HD (put.)	Glycolysis/Gluconeogenesis	1
pykA	PA14_56240	pyruvate kinase	Glycolysis/Gluconeogenesis	2
pykF	PA14_45050	pyruvate kinase	Glycolysis/Gluconeogenesis	1
tpiA	PA14_62830	triosephosphate isomerase	Glycolysis/Gluconeogenesis	2
pqsA	PA14_51430	anthranilate-CoA synthase	PQS synthesis	1
pqsB	PA14_51420	b-ketoacyl-ACP synthase (put.)	PQS synthesis	1
pqsC	PA14_51410	b-ketoacyl-ACP synthase (put.)	PQS synthesis	1
pqsD	PA14_51390	b-ketoacyl-ACP synthase	PQS synthesis	1
pqsH	PA14_30630	mono-oxygenase	PQS synthesis	1
acsA	PA14_52800	acetate activating enzyme	Pyruvate metabolism	2
acsB	PA14_62630	acetate activating enzyme	Pyruvate metabolism	1
lpd3	PA14_63850	dihydrolipoamide-DH	Pyruvate metabolism	2
lpdV	PA14_35490	dihydrolipoamide-DH	Pyruvate metabolism	1
n/a	PA14_31500	acsA homologue	Pyruvate metabolism	2
dksA	PA14_62490	regulatory protein	QS	1
lasI	PA14_45940	C12-AHL synthase	QS	1
n/a	PA14_06950	luxR type	QS	1
n/a	PA14_17670	luxR type	QS	1
n/a	PA14_17720	luxR type	QS	1
n/a	PA14_30580	luxR type	QS	1
pqsE	PA14_51380	transcriptional regulator	QS	1
pvdQ	PA14_33820	C12-AHL acylase	QS	1
quiP	PA14_50980	C12-AHL acylase	QS	1
rhlI	PA14_19130	autoinducer synthesis protein RhlI	QS	1
algR	PA14_69470	alginate regulator	Regulator	1
mvaT	PA14_56070	transcriptional regulator	Regulator	1
mvfR/pqsR	PA14_51340	transcriptional regulator	Regulator	1
ptxR	PA14_35380	transcriptional regulator	Regulator	1
rhlR	PA14_19120	regulatory protein	Regulator	1
rpoN	PA14_57940	sigma factor	Regulator	1
rpoS	PA14_17480	sigma factor	Regulator	1
rsaL	PA14_45950	stress protein	Regulator	1
rsmA	PA14_52570	motile/biofilm switch	Regulator	1
vfr	PA14_08370	regulatory protein	Regulator	1
rhlA	PA14_19100	rhamnosyltransferase	Rhamnolipid synthesis	1
rhlB	PA14_19110	rhamnosyltransferase	Rhamnolipid synthesis	2
rhlG	PA14_20270	beta-ketoacyl reductase	Rhamnolipid synthesis	1
n/a	PA14_27330	DAHP synthase	Shikimate pathway	2
n/a	PA14_06330	ser/thr kinase	Signal transduction	1
ppkB	PA14_41520	ser/thr kinase	Signal transduction	1
stk1	PA14_42880	ser/thr kinase	Signal transduction	1
stp1	PA14_42890	ser/thr phosphotase	Signal transduction	1
kdgA/edaB	PA14_23620	aldolase	Sugar interconversion	1
n/a	PA14_02740	aldolase	Sugar interconversion	2
n/a	PA14_19700	aldolase	Sugar interconversion	1
n/a	PA14_01070	T3ss (putative)	T3SS	1
pckA	PA14_68580	phosphoenolpyruvate carboxykinase	TCA Cycle	2
cbrA	PA14_62530	cbrA/cbrB pair	Two component system	2
cbrB	PA14_62540	cbrA/cbrB pair	Two component system	2
fleR	PA14_50180	fleR/fleS pair	Two component system	1
fleS	PA14_50200	fleR/fleS pair	Two component system	1
phoB	PA14_70750	phoB/phoR pair	Two component system	1
phoP	PA14_49180	phoP/phoQ	Two component system	1
phoQ	PA14_49170	phoP/phoQ	Two component system	1
phoR	PA14_70760	phoB/phoR pair	Two component system	1
pvrR	PA14_59790	pvrR/pvrS pair	Two component system	1
pvrS	PA14_59800	pvrR/pvrS pair	Two component system	1
algB	PA14_72380	algB/kinB pair	Two component system (orphan mutant)	1
gacA	PA14_30650	gacA/retS pair	Two component system (orphan mutant)	2
acoA	PA14_10260	did not grow, contamination control		n.a.
WT	n.a.	WT		n.a.
