# Supplementary material for: Metabolite Profiling to Characterize Disease-related Bacteria: GLUCONATE EXCRETION BY PSEUDOMONAS AERUGINOSA MUTANTS AND CLINICAL ISOLATES FROM CYSTIC FIBROSIS PATIENTS
Source: J Biol Chem. 2013 Apr 9;288(21):15098–109. doi: 10.1074/jbc.M112.442814 (PMC3663530; doi:10.1074/jbc.M112.442814)
Supplement: Supplemental Data [file supp_M112.442814_jbc.M112.442814-2.xlsx]

## Sheet: Tab S2
Mutant	Mutant No.	Acetic acid	Alanine	Aspartate	Ethanol	Formate	Gluconate	Glucose	Glutamic acid	Glycine	Histidine	Isoleucine	Lactic acid	Leucine	Lysine	Methionine	Ornithine	Phenylalanine	Pyruvic acid	Serine	Threonine	Tyrosine	Valine	unk 1.06d	unk 2.47s	unk 4.44s
aceA	39618	0.16	2.92	0.03	0.01	0.01	0.13	2.77	0.91	2.14	0.44	1.83	8.28	2.57	3.42	1.24	1.52	0.67	5.72	0.7	1.42	1.26	2.07	0.09	0.23	0.01
aceA	39618	0.08	2.66	0.03	0.02	0	0.09	2.39	0.74	1.79	0.74	1.38	8.53	1.42	3.2	0.98	1.22	0.59	5.67	0.99	1.14	1.11	1.78	0.07	0.2	0.01
aceA	39618	0.09	2.74	0.03	0.02	0	0.1	2.42	0.72	1.94	0.64	1.59	8.55	2.32	3.19	0.95	1.12	0.6	5.19	1.33	1.06	1.2	1.85	0.07	0.18	0.01
aceA	39618	0.06	2.98	0.02	0.02	0.01	0.07	2.59	0.73	2.06	0.82	1.67	6.7	2.43	2.52	0.9	1.03	0.62	7.74	1.22	1.55	1.18	1.85	0.09	0.16	0.01
aceA	39618	0.14	2.59	0.03	0.02	0	0.05	2.44	1.06	1.75	0.71	1.56	9.51	1.59	3.45	1.02	1.07	0.75	4.97	1.25	1.59	1.14	1.85	0.06	0.15	0.01
aceF	26868	0.09	2.71	0.03	0.05	0.01	0.15	3.16	0.86	2.17	0.47	1.58	7.94	1.91	3.83	1.1	1.46	0.69	8.26	0.61	1.54	1.41	1.82	0.08	0.22	0.02
aceF	26868	0.1	1.95	0.02	0.03	0	0.06	2.33	0.21	1.56	0.74	1.65	8.94	2.23	3.28	0.98	1.49	0.58	5.75	0.41	1.22	1.32	1.92	0.09	0.2	0.03
aceF	26868	0.1	2.91	0.02	0.04	0.01	0.09	2.32	1.3	1.35	0.54	1.61	8.85	2.15	3.1	0.98	1.18	0.52	5.14	0.35	1.38	1.06	1.8	0.08	0.2	0.03
aceF	26868	0.09	1.24	0.02	0.03	0.01	0.08	2.24	0.79	1.66	0.71	1.36	7.15	2.31	2.04	0.79	1.1	0.55	6.82	0.51	1.41	1.07	1.7	0.08	0.16	0.01
aceF	26868	0.12	2.86	0.02	0.03	0.01	0.09	2.09	0.9	1.69	0.71	1.63	6.67	2.29	3.08	1.04	1.44	0.73	5.42	1.29	1.25	1.31	1.91	0.07	0.16	0.02
aceF	42933	0.12	2.02	0.02	0.03	0.01	0.2	2.4	1.99	1.71	0.84	1.51	6.38	2.09	2.54	0.9	0.92	0.53	7.66	1.05	1.6	1.34	1.87	0.05	0.23	0.01
aceF	42933	0.1	1.99	0.02	0.03	0.01	0.09	2.29	0.5	1.63	0.65	1.58	7.81	1.87	0.64	0.99	2.73	0.64	6.06	2.13	1.38	1.18	1.82	0.07	0.17	0.01
aceF	42933	0.11	2.98	0.03	0.03	0.01	0.08	2.22	0.81	1.98	0.7	1.69	6.43	2.24	3.06	1.12	1.33	0.6	6	0.89	1.42	1.36	2.06	0.08	0.19	0.03
aceF	42933	0.09	2.46	0.02	0.03	0.01	0.09	2.41	0.41	2.06	0.68	1.47	7.95	2.49	3.52	0.95	1.47	0.59	7.31	1	1.62	1.2	1.87	0.1	0.19	0.01
aceF	42933	0.11	3.05	0.03	0.04	0	0.11	2.05	1.1	1.73	0.72	1.75	8.63	1.36	3.18	1.07	1.39	0.59	5.54	0.61	1.18	1.23	2	0.08	0.17	0.02
acoA	29150	0.16	3.51	0.11	0.06	0.01	0.02	3.83	2.81	2.11	0.84	2.04	14.32	2.72	4.25	1.26	1.14	0.82	0.04	1.34	1.84	1.59	2.22	0.01	0.01	0.01
acoA	29150	0.13	3.34	0.08	0.06	0.01	0.03	3.46	2.61	1.77	0.66	1.61	11.18	1.61	3.22	1.04	1.37	0.71	0.06	1.46	1.29	1.32	2.09	0.02	0.01	0.01
acoA	29150	0.11	3.02	0.09	0.05	0.01	0.02	3.72	2.67	2.05	0.67	1.53	11.6	2.37	2.29	1	0.87	0.78	0.12	1.09	1.32	1.45	1.83	0.01	0.01	0.01
acoA	29150	0.06	3.21	0.09	0.06	0.02	0.03	3.77	2.16	2.36	0.77	1.85	13.38	1.99	1.34	1.02	2.63	1.01	0.07	1.99	1.4	1.54	2.06	0.01	0.01	0.01
acoA	29150	0.11	3.2	0.1	0.04	0.01	0.03	3.68	2.59	2.14	0.75	1.76	12.83	2.79	1.42	1.19	2.53	0.71	0.05	1.67	1.77	1.41	2.06	0.02	0.01	0.01
acoB	26604	1.83	0.74	0	0.05	0.01	0.11	3.16	0.06	1.94	0.65	1.67	4.58	2.11	1	1.02	2.36	0.41	0.03	0.55	1.1	1.2	1.62	0.06	0.06	0.08
acoB	26604	1.3	0.37	0	0.02	0.04	0.49	2.96	0.02	1.77	0.69	1.48	3.02	1.73	1.92	0.99	0.84	0.37	0.32	0.62	1.39	1.05	1.64	0.07	0.03	0.1
acoB	26604	1.55	0.59	0	0.03	0.06	0.4	2.8	0.05	1.74	0.6	1.49	3.85	1.97	1.54	0.9	1.17	0.37	0.05	0.6	0.97	0.98	1.6	0.07	0.03	0.12
acoB	26604	1.03	0.13	0	0.02	0.13	0.31	2.04	0.03	1.66	0.69	1.4	1.45	1.63	2.69	0.88	0.66	0.16	0.01	0.35	1.15	0.6	1.5	0.09	0.05	0.12
acoB	26604	1.94	0.57	0	0.04	0.02	0.23	3.26	0.05	1.98	0.66	1.54	4.58	2.02	2.14	0.93	0.86	0.44	0.03	1.49	1.39	1.05	1.66	0.05	0.01	0.11
acoC	39989	1.13	0.63	0	0.03	0.01	0.05	3.19	0.06	2.32	0.64	1.61	3.82	1.97	2.68	0.99	0.84	0.33	0.03	1.4	1.58	0.99	1.54	0.03	0.09	0.05
acoC	39989	0.92	0.7	0	0.04	0.01	0.11	3.09	0.06	2.5	0.71	1.44	4.19	1.43	2.64	0.99	0.75	0.38	0.03	0.87	1.63	0.98	1.61	0.05	0.04	0.07
acoC	39989	0.87	0.64	0	0.02	0.01	0.09	2.94	0.14	1.68	0.64	1.39	3.71	1.39	1.87	0.94	0.77	0.3	0.03	1.11	1.67	0.97	1.5	0.05	0.04	0.09
acoC	39989	1.6	0.74	0	0.02	0.01	0.07	3.82	0.1	1.81	0.77	1.16	4.74	1.84	2.62	0.96	0.73	0.4	0.03	1.23	1.63	1.08	1.35	0.03	0.03	0.05
acoC	39989	0.78	0.66	0.01	0.03	0.04	0.07	3.1	0.17	1.5	0.63	1.42	3.8	2.08	1.05	0.9	2.29	0.33	0.01	0.4	1.27	1	1.52	0.05	0.02	0.08
acsA	32129	2.12	0.63	0	0.05	0.02	0.09	3.22	0.11	2.47	0.75	1.57	3.89	2.17	2.52	1.02	1.04	0.35	0.07	1.26	1.38	1.21	1.68	0.04	0.06	0.04
acsA	32129	1.85	0.83	0.01	0.04	0.02	0.11	3.18	0.5	2.31	0.72	1.66	4.87	2.12	3.32	1.06	1.18	0.44	0.05	0.95	1.47	1.16	1.78	0.05	0.02	0.07
acsA	32129	2.01	0.8	0	0.02	0.02	0.07	2.99	0.13	1.71	0.68	1.48	4.18	2.15	2.76	0.87	0.94	0.38	0.03	0.55	1.2	1.09	1.65	0.03	0.01	0.07
acsA	32129	1.85	0.97	0.01	0.03	0.01	0.17	3.04	0.67	1.63	0.66	1.32	5.32	1.3	1.28	0.94	1.05	0.44	0.02	1.43	1.19	1.12	1.56	0.05	0.02	0.05
acsA	32129	2.24	0.57	0	0.03	0.01	0.2	3.3	0.06	1.83	0.68	1.5	3.84	2.13	1.78	1.01	0.71	0.39	0.04	0.77	1.29	1.05	1.7	0.03	0.03	0.07
acsA	33890	1.9	0.62	0	0.04	0.06	0.21	3.03	0.09	1.8	0.7	1.65	5.12	1.83	1.08	1.02	2.81	0.38	0.03	0.97	1.49	1.15	1.79	0.04	0.01	0.08
acsA	33890	2.19	0.36	0	0.03	0.01	0.5	2.97	0.02	1.81	0.66	1.42	2.65	2.04	1.98	0.96	0.72	0.25	0.08	0.41	1.79	0.95	1.53	0.05	0.01	0.06
acsA	33890	1.9	0.35	0	0.03	0.03	0.24	2.97	0.03	1.98	0.65	1.24	2.62	1.34	2.03	0.84	0.67	0.26	0.06	1.07	1.56	0.88	1.48	0.05	0.04	0.06
acsA	33890	2.93	0.42	0	0.04	0.04	0.35	2.99	0.12	2.27	0.66	1.7	3.1	1.39	2.6	0.96	0.73	0.34	0.06	0.3	1.44	0.99	1.08	0.05	0.03	0.06
acsA	33890	2.1	0.36	0	0.02	0.04	0.63	2.4	0.03	2.28	0.64	1.35	2.49	1.55	2.11	0.89	0.8	0.29	0.05	0.37	1.39	0.81	1.47	0.06	0.01	0.06
acsB	32650	1	0.43	0	0.08	0.02	0.01	3.18	0.04	1.46	0.52	1.17	3.05	1.59	2.52	0.74	0.87	0.27	0.06	0.9	0.89	0.76	1.28	0.03	0.04	0.04
acsB	32650	1.53	0.8	0	0.05	0.02	0.05	3.85	0.03	2.19	0.71	1.56	5.82	0.97	2.16	1.1	0.79	0.4	0.03	0.99	1.6	1.32	1.74	0.05	0.02	0.04
acsB	32650	1.39	0.54	0	0.08	0.01	0.02	3.93	0.07	1.82	0.62	1.01	4.45	2.35	2.31	0.84	1.02	0.41	0.04	1.61	1.3	0.99	0.99	0.04	0.02	0.04
acsB	32650	1.57	0.76	0	0.07	0.02	0.02	3.28	0.16	1.66	0.58	1.52	4.72	2.15	2.32	0.91	1.14	0.39	0.04	1.33	1.26	1.05	1.7	0.05	0.01	0.04
acsB	32650	1.12	0.33	0	0.08	0.02	0.03	2.97	0.04	1.55	0.56	1.31	2.95	1.22	1.8	0.77	0.83	0.29	0.05	1.04	1.09	0.89	1.4	0.04	0.02	0.04
adhA	22331	0.25	0.26	0	0.02	0.11	0.04	1.38	0.13	0.8	0.69	1.14	0.92	0.91	1.35	0.72	0.45	0.13	0.03	0.28	0.58	0.43	1.06	0.16	0.06	0.09
adhA	22331	0.05	0.02	0	0.02	0.14	0.02	0.53	0.03	1.02	0.64	1	0.01	0.34	0.48	0.72	0.53	0.02	0.01	0.13	0.42	0.19	0.95	0.2	0.14	0.1
adhA	22331	0.03	0.04	0	0.02	0.16	0.07	0.69	0.02	1.06	0.64	0.96	0.01	0.36	1.01	0.25	0.12	0.02	0.02	0.46	0.6	0.21	0.97	0.2	0.11	0.13
adhA	22331	0.39	0.29	0.01	0.02	0.07	0.11	1.47	0.11	1.97	0.64	1.24	0.97	1.03	1.52	0.76	0.55	0.11	0.03	0.53	1.31	0.49	1.28	0.16	0.07	0.08
adhA	22331	0.29	0.29	0	0.02	0.11	0.12	0.95	0.09	0.78	0.68	1.21	0.98	0.68	1.11	0.85	0.39	0.13	0.04	0.15	0.49	0.29	1.05	0.2	0.18	0.09
adhC	53044	1.16	0.63	0	0.04	0	0.13	4.03	0.05	2.21	0.72	1.67	4.08	1.65	2.79	0.99	0.92	0.37	0.06	1.4	1.57	1.1	1.75	0.05	0.02	0.06
adhC	53044	0.94	0.49	0	0.04	0.05	0.06	3.13	0.06	1.48	0.65	1.34	3.5	1.74	1.74	1.03	1.23	0.3	0.04	0.71	1.53	0.89	1.48	0.04	0.01	0.04
adhC	53044	0.94	0.48	0	0.03	0.01	0.08	2.98	0.06	1.58	0.6	1.4	3.12	1.92	2.21	0.84	0.73	0.25	0.02	1.08	1.36	0.88	1.46	0.05	0.02	0.06
adhC	53044	0.92	0.67	0	0.03	0.01	0.09	3.72	0.07	1.64	0.64	1.42	4.79	2.2	0.76	0.93	2.95	0.3	0.03	0.51	1.54	1.06	1.61	0.04	0.04	0.05
adhC	53044	0.87	0.38	0	0.03	0.01	0.13	2.64	0.02	1.57	0.64	1.44	2.63	1.94	1.26	0.92	1.2	0.27	0.03	0.6	1.29	0.88	1.5	0.05	0.03	0.07
adhC	39431	1.02	0.51	0	0.04	0.01	0.04	3.07	0.05	1.53	0.58	1.54	3.49	2.02	1.88	0.95	1.46	0.34	0.05	1.3	1.37	1.04	1.56	0.04	0.07	0.07
adhC	39431	0.93	0.39	0	0.03	0.01	0.05	2.98	0.02	1.67	0.51	1.37	2.98	1.74	2.92	0.86	0.89	0.29	0.05	1.09	0.98	0.69	1.44	0.04	0.03	0.05
adhC	39431	0.92	0.36	0	0.04	0.01	0.02	3.19	0.05	1.73	0.58	1.45	3.71	1.78	2.72	0.88	1.04	0.27	0.06	0.76	1.61	0.94	1.5	0.04	0.02	0.05
adhC	39431	1.26	0.65	0	0.04	0.01	0.04	3.21	0.13	2.15	0.6	1.49	3.99	2.04	2.36	0.86	1.02	0.43	0.03	1.25	1.26	1.01	1.59	0.02	0.02	0.04
adhC	39431	0.83	0.29	0	0.02	0.01	0.07	3.02	0.03	1.77	0.53	1.36	2.68	1.33	2.73	0.89	0.86	0.24	0.04	0.87	1.01	0.8	1.53	0.05	0.05	0.06
algB	24111	1.24	1.09	0	0.05	0.03	0.04	4.42	0.1	2.85	0.76	1.79	6.06	2.55	2.82	1.05	1.18	0.48	0.04	1.61	1.98	1.28	1.95	0.05	0.1	0.06
algB	24111	1.27	0.87	0	0.04	0.01	0.04	3.43	0.1	2.35	0.65	1.54	3.98	2.1	2.24	1.04	0.88	0.37	0.02	1.59	1.71	1.07	1.65	0.03	0.02	0.06
algB	24111	1.43	1.01	0	0.04	0.01	0.04	3.41	0.14	1.82	0.64	1.61	5.03	2.2	2.21	0.93	0.86	0.42	0.03	1.34	1.48	1.11	1.74	0.05	0.02	0.07
algB	24111	1.02	0.69	0	0.03	0.02	0.03	2.94	0.04	1.46	0.57	1.47	4.3	1.92	3.06	0.87	0.83	0.29	0.01	1.18	0.9	0.88	1.59	0.06	0.02	0.08
algB	24111	1.13	0.84	0	0.03	0.02	0.1	3.62	0.03	2.19	0.6	1.5	4.59	2.2	2.17	1	0.95	0.48	0.04	0.9	1.3	1.05	1.69	0.02	0.01	0.04
algR	46667	0.74	1.34	0.02	0.04	0.01	0.03	3.23	0.68	1.88	0.66	1.62	6.08	2.1	3.18	0.97	1.09	0.27	0.03	1.64	1.25	1.08	1.64	0.05	0.01	0.08
algR	46667	0.92	1.37	0.02	0.04	0.02	0.08	3.3	0.64	1.87	0.71	1.16	6.54	1.26	2.06	1.07	0.76	0.5	0.03	1.55	1.43	1.21	1.7	0.04	0.01	0.09
algR	46667	0.74	1.06	0.01	0.04	0.05	0.07	3.05	0.18	2.14	0.68	1.31	5.94	1.11	1.98	0.92	0.77	0.4	0.04	0.54	1.36	1.09	1.55	0.04	0.01	0.08
algR	46667	1.04	1.32	0.02	0.05	0.03	0.03	3.44	0.9	1.73	0.74	1.54	7.27	1.99	2.65	0.97	0.89	0.5	0.05	1.71	1.46	1.22	1.7	0.03	0.02	0.09
algR	46667	0.83	0.98	0	0.03	0.05	0.12	3.29	0.16	1.99	0.69	1.5	5.28	2.02	1.64	0.99	0.86	0.48	0.01	1.19	1.7	1.08	1.65	0.04	0.02	0.09
cbrA	33836	0.04	1.71	0.03	0.03	0.01	0.97	1.78	1.23	2.05	0.73	1.45	8.3	1.62	0.6	1.06	3.34	0.61	0.12	0.78	1.35	1.35	1.83	0.02	0.03	0.08
cbrA	33836	0.11	1.66	0.02	0.07	0.01	1.58	1.22	1.13	2.33	0.73	1.9	7.3	1.59	3.45	1.08	1.17	0.57	0.12	0.75	1.36	1.42	1.98	0.03	0.01	0.1
cbrA	33836	0.13	1.61	0.02	0.05	0.01	0.88	1.73	0.69	1.08	0.75	1.52	7.82	1.8	2.82	0.96	0.97	0.65	0.04	0.79	0.5	1.31	1.63	0.03	0	0.05
cbrA	33836	0.09	1.51	0.02	0.04	0.03	1.07	1.64	1.14	1.56	0.67	1.68	7.98	2.19	3.26	0.9	0.93	0.55	0.07	0.56	0.66	1.27	1.8	0.02	0.01	0.1
cbrA	33836	0.14	1.82	0.03	0.03	0.01	0.88	1.8	1.44	1.72	0.63	1.59	8.2	2.24	3.44	0.93	0.95	0.57	0.04	0.57	1.54	1.3	1.85	0.02	0.01	0.04
cbrB	44074	1.21	1.33	0.03	0.03	0.01	0.3	2.31	1.44	1.69	0.68	1.81	7.08	2.2	3.36	0.96	1.23	0.48	0.03	0.81	1.56	1.27	1.87	0.04	0.02	0.06
cbrB	44074	0.8	1.3	0.03	0.03	0.01	0.23	2.18	1.3	2.1	0.59	1.5	6.87	2.04	3.15	0.83	0.98	0.39	0.02	0.66	1.27	1.08	1.64	0.04	0.01	0.04
cbrB	44074	1.03	1.5	0.03	0.03	0.01	0.15	2.69	1.07	2.41	0.67	1.49	7.61	1.35	3.6	1	1.19	0.52	0.04	0.5	1.49	1.3	1.56	0.02	0.01	0.04
cbrB	44074	1.05	1.31	0.02	0.03	0.02	0.64	2.03	0.84	2.11	0.63	1.56	8.49	2.18	3.22	0.84	1.4	0.49	0.03	0.47	1.41	1.16	1.77	0.04	0.01	0.06
cbrB	44074	1.03	1.35	0.02	0.05	0.01	0.41	2.23	0.72	1.88	0.74	1.5	7.28	1.42	3.49	0.95	1.13	0.59	0.03	1.42	1.42	1.15	1.67	0.02	0.02	0.06
dksA	41617	0.56	0.45	0	0.03	0.01	0.16	2.99	0.06	2.13	0.63	1.45	1.73	1.78	2.23	0.87	0.89	0.29	0.05	0.8	1.18	1.02	1.53	0.09	0.18	0.09
dksA	41617	0.54	0.4	0	0.03	0.04	0.41	2.53	0.02	1.82	0.56	1.28	2.12	1.03	1.52	0.92	0.58	0.27	0.05	0.43	1.33	0.92	1.41	0.08	0.07	0.12
dksA	41617	0.46	0.36	0	0.02	0.06	0.08	2.75	0.06	1.75	0.61	1.42	1.56	1.74	2.82	0.92	0.8	0.27	0.04	0.81	1.28	0.83	1.53	0.07	0.03	0.11
dksA	41617	0.61	0.38	0	0.04	0.03	0.09	3.06	0.05	1.93	0.64	1.02	2.39	1.93	2.9	0.9	0.85	0.31	0.04	0.98	1.48	0.91	0.99	0.05	0.02	0.11
dksA	41617	0.4	0.28	0	0.02	0.05	0.23	2.45	0.06	1.65	0.54	1.39	0.84	1.72	1.6	0.82	0.77	0.21	0.03	0.72	1.2	0.79	1.5	0.09	0.06	0.1
exaA	45932	1.72	0.34	0	0.03	0.02	0.25	0.74	0.09	1.19	0.45	1.09	3.91	1.39	1.99	0.69	0.74	0.29	0.02	0.83	1.24	0.81	1.2	0.02	0.02	0.05
exaA	45932	2.22	1.13	0.01	0.03	0.01	0.49	0.7	0.83	1.73	0.66	1.59	5.03	1.95	3.06	1.02	1	0.44	0.03	0.52	1.23	1.15	1.69	0.02	0.01	0.07
exaA	45932	1.78	0.67	0	0.02	0.02	0.28	0.98	0.29	1.65	0.64	1.55	4.14	1.99	1.62	0.91	1.22	0.35	0.04	1.24	1.29	1.05	1.55	0.02	0.02	0.06
exaA	45932	2.2	1.15	0.01	0.03	0.01	0.55	0.78	0.68	1.78	0.65	1.59	5.45	2.29	3.24	0.9	1.09	0.48	0.03	0.77	1.1	1.08	1.64	0.02	0.01	0.06
exaA	45932	1.69	0.41	0	0.03	0.05	0.38	0.58	0.12	1.86	0.56	1.35	4.13	1.87	1.85	0.83	0.67	0.35	0.04	0.94	1.19	0.9	1.47	0.03	0.01	0.08
fleR	29423	1.11	1.67	0.03	0.05	0.01	0.02	3.18	1.51	1.96	0.7	1.63	6.04	2.42	0.5	0.97	2.94	0.46	0.05	0.49	1.44	1.19	1.75	0.03	0.03	0.05
fleR	29423	1.44	1.87	0.03	0.03	0.01	0.02	3.71	1.64	2.2	0.73	1.57	6.82	2.4	2.71	0.9	1.18	0.63	0.05	0.75	1.8	1.31	1.76	0.04	0.02	0.04
fleR	29423	1.1	1.71	0.03	0.04	0.02	0.02	3.31	1.48	2.17	0.66	1.63	6.8	1.23	1.3	0.93	2.32	0.5	0.03	0.77	1.45	1.22	1.13	0.03	0.03	0.02
fleR	29423	1.36	1.65	0.03	0.03	0.01	0.02	3.38	1.23	1.82	0.67	1.49	6.7	1.63	2.44	0.91	0.86	0.51	0.03	1.47	1.66	1.22	1.68	0.05	0.02	0.02
fleR	29423	1.06	1.89	0.02	0.04	0	0.03	3.21	1.45	1.76	0.65	1.65	7.25	2.22	3.26	1	1.29	0.56	0.04	1.11	1.46	1.21	1.8	0.03	0.02	0.04
fleS	42610	1.41	1.89	0.04	0.06	0.01	0.01	3.17	1.6	1.8	0.72	1.55	7.07	1.02	0.64	0.98	2.98	0.59	0.04	1.68	1.52	1.24	1.74	0.03	0.11	0.02
fleS	42610	1.07	1.8	0.04	0.07	0.02	0.03	3.55	1.97	2.87	0.72	1.84	8.83	2.64	2.88	1.15	1.13	0.62	0.05	0.78	1.47	1.35	2	0.03	0.02	0.02
fleS	42610	0.9	2.23	0.04	0.05	0.03	0.03	3.33	1.81	1.89	0.78	1.89	8.36	2.47	1.29	1.04	2.97	0.6	0.05	1.05	1.42	1.25	1.74	0.02	0.02	0.02
fleS	42610	1.39	1.73	0.04	0.07	0.01	0.04	3.11	1.54	2.28	0.71	1.65	8.82	1.63	3.52	1	1.39	0.63	0.08	2.23	1.28	1.25	1.97	0.04	0.01	0.04
fleS	42610	0.89	1.09	0.04	0.08	0.01	0.03	3.42	1.53	2	0.67	1.83	7.6	2.36	2.93	1.03	1.29	0.55	0.05	0.82	1.43	1.21	1.76	0.03	0.02	0.01
gacA	34781	1.44	1.64	0.02	0.07	0.02	0.02	4.1	0.99	2.02	0.72	1.82	6.08	1.92	3.51	0.99	1.19	0.53	0.14	1.57	1.4	1.22	1.98	0.02	0.07	0.01
gacA	34781	1.74	1.32	0.01	0.03	0.01	0.02	3.61	1.53	1.81	0.79	1.73	5.67	1.63	2.48	1.01	0.75	0.56	0.27	0.78	1.47	1.17	1.85	0.01	0.03	0.01
gacA	34781	1.09	1.25	0.01	0.07	0.01	0.03	3.4	1.35	1.66	0.74	1.65	5.99	2.23	2.84	0.94	0.99	0.54	0.07	0.91	1.52	1.09	1.72	0.01	0.02	0.01
gacA	34781	1.97	1.38	0.02	0.05	0.01	0.01	3.68	1.68	1.79	0.74	1.65	5.94	1.35	2.33	0.99	0.79	0.52	0.07	1.44	1.37	1.23	1.7	0.02	0.01	0.01
gacA	34781	0.94	1.11	0.01	0.06	0.01	0.03	3.44	0.89	1.99	0.67	1.74	5.37	2.38	2.78	0.98	1.06	0.45	0.08	0.64	1.29	1.15	1.74	0.01	0.02	0.01
gacA	54630	0.24	0.06	0	0.08	0.02	0.09	2.14	0.06	1.23	0.49	1.08	0.02	1.12	1.85	0.67	0.56	0.11	0.18	0.35	1.18	0.46	1.16	0.06	0.03	0
gacA	54630	0.25	0.08	0	0.1	0.02	0.41	2.61	0.05	2.08	0.68	1.44	0.02	1.76	2.21	0.87	0.64	0.12	0.15	0.7	1.24	0.66	1.53	0.1	0.09	0.01
gacA	54630	0.19	0.06	0	0.12	0.02	0.44	2.23	0.04	2.38	0.63	1.45	0.16	1.62	2.43	0.92	0.57	0.09	0.13	0.31	1.06	0.52	1.54	0.09	0.05	0
gacA	54630	0.2	0.08	0	0.08	0.02	0.52	2.3	0.02	0.72	0.59	1.35	0.27	1.03	1.88	0.8	0.59	0.13	0.17	0.91	0.17	0.67	1.54	0.08	0.04	0.01
gacA	54630	0.1	0.06	0	0.1	0.03	0.3	1.81	0.03	0.86	0.5	1.18	0.19	1	2.08	0.73	0.53	0.07	0.05	0.18	0.67	0.38	1.25	0.08	0.04	0.01
gapA	45102	0.81	0.46	0	0.03	0.04	0.06	3.04	0.05	1.69	0.67	1.69	3.51	2.03	2.77	0.98	0.66	0.33	0.04	1.15	1.45	0.97	1.58	0.05	0.02	0.06
gapA	45102	0.99	0.3	0	0.03	0.05	0.15	2.44	0.01	1.64	0.64	1.26	3.59	1.32	1.73	0.88	0.58	0.28	0.06	0.28	1.38	0.89	1.41	0.05	0.03	0.05
gapA	45102	1.12	0.28	0	0.03	0.01	0.03	2.96	0.03	1.3	0.68	1.39	2.51	2.01	1.78	0.9	0.37	0.27	0.06	0.62	0.98	0.89	1.52	0.05	0.03	0.06
gapA	45102	1.31	0.46	0	0.04	0.02	0.05	2.82	0.09	1.51	0.61	1.5	3.41	1.92	2.13	0.93	0.72	0.35	0.05	1.24	1.56	1.01	1.03	0.04	0.02	0.05
gapA	45102	1.01	0.21	0	0.02	0.04	0.26	2.37	0.02	1.91	0.65	1.41	2.57	1.83	1.95	0.93	0.71	0.26	0.04	0.65	1.13	0.79	1.57	0.05	0.06	0.07
gapN	42728	1.02	0.6	0	0.04	0.01	0.01	2.71	0.1	1.62	0.55	1.17	3.52	1.71	1.78	0.71	0.67	0.31	0.02	1.07	1.28	0.82	1.33	0.02	0.04	0.03
gapN	42728	1.53	0.99	0.01	0.05	0.03	0.07	3.87	0.26	1.95	0.54	1.56	5.01	2.34	2.15	1.06	0.94	0.5	0.02	0.66	1.56	1.31	1.58	0.01	0.02	0.05
gapN	42728	1.19	0.97	0.01	0.04	0.01	0.08	3.42	0.22	1.9	0.68	1.67	5.58	2.14	2.09	0.97	0.93	0.49	0.02	1.27	1.47	1.15	1.68	0.05	0.02	0.05
gapN	42728	1.63	1.04	0.01	0.06	0.02	0.06	3.52	0.68	1.83	0.67	1.73	5.01	2.34	1.72	1.07	0.99	0.47	0.04	0.69	1.21	1.24	1.76	0.04	0.02	0.04
gapN	42728	1.09	0.64	0	0.07	0.02	0.02	3.1	0.07	1.67	0.54	1.45	4.34	1.91	1.94	0.87	0.8	0.37	0.02	0.93	1.47	0.9	1.45	0.03	0.01	0.04
kdgA/edaB	52649	1.03	0.65	0	0.05	0.02	0.04	3.82	0.09	2.47	0.66	1.27	3.63	1.51	1.96	1	0.89	0.34	0.05	1.08	1.38	1.15	1.64	0.05	0.03	0.07
kdgA/edaB	52649	0.87	0.33	0	0.02	0.02	0.1	2.84	0.03	1.67	0.59	1.36	2.45	1.73	2.22	0.79	0.78	0.21	0.02	0.85	1.24	0.87	1.44	0.06	0.05	0.06
kdgA/edaB	52649	0.84	0.63	0.01	0.03	0	0.08	3.23	0.21	1.96	0.62	1.31	3.57	1.3	1.51	0.93	1.18	0.33	0.05	0.76	1.41	0.98	1.64	0.05	0.04	0.06
kdgA/edaB	52649	0.94	0.7	0	0.04	0.02	0.11	3.11	0.09	2.17	0.65	1.51	4.65	1.93	2.77	0.89	0.78	0.37	0.03	1.21	1.99	1.08	1.67	0.04	0.03	0.07
kdgA/edaB	52649	0.76	0.28	0	0.02	0.05	0.25	2.42	0.03	1.73	0.53	1.22	2.51	1.04	1.72	0.83	0.56	0.2	0.03	0.37	1.21	0.73	1.33	0.05	0.04	0.1
lasI	39292	1.09	0.48	0.01	0.06	0.02	0.03	3.4	0.14	1.56	0.72	1.42	0.95	1.98	3.35	0.91	0.82	0.3	0.37	0.98	1.12	1.03	1.62	0.04	0.2	0.01
lasI	39292	1.15	0.37	0	0.05	0.01	0.05	3.19	0.11	1.6	0.67	1.4	0.5	1.44	1.79	0.88	1.18	0.27	0.27	0.82	1.27	0.99	1.52	0.04	0.09	0.01
lasI	39292	0.95	0.16	0	0.06	0.02	0.15	2.97	0.02	2	0.63	1.16	0.06	1.54	2.44	0.83	0.75	0.25	0.24	0.79	1.07	0.75	1.01	0.04	0.07	0.01
lasI	39292	0.86	0.14	0	0.04	0.01	0.15	2.88	0.05	1.7	0.57	1.26	0.04	1.45	3.09	0.9	0.72	0.24	0.17	0.58	1.23	0.85	1.56	0.04	0.12	0.01
lasI	39292	0.58	0.14	0	0.05	0.02	0.52	2.64	0.03	1.3	0.6	1.34	0.24	1.33	1.14	0.85	0.83	0.17	0.16	0.53	1.04	0.61	1.46	0.05	0.1	0.01
lpd3	36361	1.39	0.87	0	0.05	0.01	0.03	3.51	0.26	1.73	0.75	1.39	5.4	1.64	0.23	1.03	2.53	0.43	0.02	0.64	1.61	1.26	1.72	0.03	0.02	0.03
lpd3	36361	1.39	0.48	0	0.03	0.01	0.27	2.91	0.03	1.5	0.59	1.33	3.56	1.84	2.37	0.89	0.69	0.35	0.04	0.8	1.22	0.87	1.43	0.04	0.02	0.05
lpd3	36361	1.29	0.64	0	0.04	0.01	0.04	3.22	0.11	1.48	0.59	1.51	3.59	2.11	2.07	0.85	0.99	0.35	0.03	1.21	1.25	1.03	1.6	0.03	0.03	0.05
lpd3	36361	1.44	0.57	0	0.04	0	0.07	3.75	0.11	1.87	0.65	1.4	3.83	2.2	1.61	0.84	0.44	0.35	0.03	1.15	1.41	1.02	1.53	0.02	0.02	0.05
lpd3	36361	1.27	0.52	0	0.04	0.03	0.11	3.22	0.05	1.74	0.7	1.4	3.95	1.82	2.22	0.92	0.84	0.38	0.03	1.44	1.38	1	1.54	0.04	0.02	0.06
lpd3	34893	0.88	0.61	0	0.04	0.02	0.07	3.71	0.05	2.03	0.65	1.66	2.03	1.41	1.96	1.06	0.74	0.35	0.03	0.95	1.59	1.13	1.24	0.05	0.03	0.04
lpd3	34893	1.22	0.7	0	0.01	0.02	0.09	3.18	0.12	2.06	0.66	1.55	4.51	1.41	2.6	0.96	1.02	0.32	0.06	1.01	1.76	1.17	1.65	0.04	0.02	0.05
lpd3	34893	0.99	0.71	0	0.03	0.02	0.05	3.65	0.05	1.99	0.63	1.62	4.54	2.32	2.88	1	0.85	0.37	0.03	1.59	1.41	1.01	1.73	0.04	0.02	0.04
lpd3	34893	1.7	0.83	0.01	0.02	0.01	0.02	3.81	0.33	1.95	0.66	1.6	4.57	2.33	2.93	0.95	1.01	0.49	0.03	0.57	1.49	1.2	1.69	0.04	0.01	0.04
lpd3	34893	1.16	0.38	0	0.04	0.02	0.06	3.12	0.03	2.23	0.63	1.46	3.28	2	2.74	0.95	0.76	0.31	0.04	1.1	1.41	0.99	1.65	0.04	0.02	0.05
lpdV	41213	1.05	0.53	0	0.05	0.05	0.03	3.36	0.04	1.98	0.77	1.58	3.52	1.58	1.72	0.9	0.71	0.37	0.04	1.28	1.34	1.01	1.62	0.02	0.04	0.04
lpdV	41213	1.42	0.62	0	0.03	0.03	0.07	3.2	0.17	2.35	0.62	1.57	3.81	1.73	2.13	0.89	0.84	0.36	0.04	1.31	1.44	1.08	1.68	0.02	0.02	0.05
lpdV	41213	1.11	0.54	0	0.03	0.01	0.02	3.61	0.06	1.47	0.62	1.54	3.29	2.15	2.31	0.84	0.85	0.35	0.05	1.31	1.19	1.03	1.54	0.01	0.04	0.04
lpdV	41213	1.51	0.64	0.01	0.04	0.01	0.08	3.49	0.45	2.22	0.65	1.57	4.21	2.47	2.18	1.03	0.88	0.38	0.04	1.54	1.38	1.14	1.72	0.01	0.02	0.05
lpdV	41213	0.97	0.41	0	0.03	0.05	0.04	3.26	0.04	1.85	0.67	1.44	3.49	1.51	1.97	0.94	0.77	0.27	0.05	1.01	1.27	0.98	1.43	0.02	0.02	0.05
mvaT	34492	1.24	1.49	0.02	0.04	0.01	0.02	3.67	0.92	1.83	0.7	1.72	7.34	2.49	1.5	0.92	1.88	0.53	0.03	1.8	1.55	1.23	1.84	0.02	0.05	0.04
mvaT	34492	1.09	1.42	0.02	0.02	0.02	0.04	3.47	0.85	2.01	0.72	1.67	5.95	2.53	2.77	0.85	0.99	0.57	0.02	0.61	1.35	1.14	1.76	0.03	0.02	0.05
mvaT	34492	1.08	1.49	0.02	0.03	0.01	0.06	3.69	0.63	1.86	0.71	1.59	5.98	1.67	2.48	0.96	0.94	0.55	0.03	2.25	1.32	1.22	1.06	0.03	0.01	0.05
mvaT	34492	1.05	1.58	0.02	0.02	0.01	0.04	3.36	0.74	2.26	0.72	1.61	6.54	2.31	3.5	0.9	0.99	0.55	0.03	0.66	1.53	1.23	1.83	0.03	0.01	0.05
mvaT	34492	1.16	1.44	0.02	0.02	0.02	0.04	3.16	1.01	1.67	0.67	1.48	6.09	1.89	2.65	0.98	0.78	0.54	0.03	1.85	1.41	1.18	1.72	0.02	0.02	0.03
mvfR/pqsR	47015	1.52	0.82	0.01	0.03	0.01	0.02	3.43	0.13	1.94	0.62	1.47	4.03	2.05	2.16	0.87	0.96	0.43	0.06	1.12	1.2	1.05	1.62	0.03	0.02	0.2
mvfR/pqsR	47015	1.46	0.53	0	0.02	0.01	0.02	3.13	0.05	2.06	0.64	1.59	3.14	0.96	1.5	0.74	0.87	0.33	0.08	1.11	1.28	0.93	1.05	0.04	0.02	0.19
mvfR/pqsR	47015	1.31	0.53	0	0.02	0.09	0.05	3.39	0.03	1.96	0.77	1.44	3.07	1.82	2.85	0.91	0.83	0.35	0.1	1.08	1.25	0.94	1.58	0.07	0.04	0.21
mvfR/pqsR	47015	1.27	0.66	0	0.02	0.01	0.07	3.07	0.16	1.62	0.53	1.38	3.29	2.04	2.13	0.88	0.82	0.36	0.04	0.58	1.08	0.93	1.56	0.04	0.02	0.18
mvfR/pqsR	47015	1.56	0.46	0	0.04	0.08	0.05	3.56	0.09	2.09	0.72	1.54	3.91	2.08	2.74	0.93	0.96	0.37	0.08	0.97	1.27	0.9	1.53	0.04	0.03	0.24
PA14 01070	34483	0.94	0.71	0	0.05	0.04	0.07	3.62	0.08	2.26	0.74	1.55	4.04	2.28	2.11	1	0.76	0.41	0.04	0.8	1.4	1.11	1.72	0.04	0.05	0.06
PA14 01070	34483	1.33	0.63	0	0.04	0.02	0.14	3.02	0.07	1.67	0.67	1.63	4.04	2.15	2.21	1.03	0.86	0.35	0.04	1.42	1.6	1.05	1.65	0.04	0.03	0.05
PA14 01070	34483	1.07	0.48	0	0.04	0.02	0.08	2.97	0.08	1.68	0.62	1.23	3.24	1.26	2.18	0.9	0.82	0.25	0.05	1.3	1.46	0.94	1.47	0.06	0.03	0.04
PA14 01070	34483	1.54	0.81	0	0.03	0.01	0.07	3.65	0.16	2.07	0.58	1.48	4.66	1.34	2.32	1.01	0.92	0.43	0.03	1.5	1.85	1.16	1.25	0.04	0.02	0.06
PA14 01070	34483	0.73	0.28	0	0.02	0.04	0.18	2.45	0.02	1.64	0.61	1	2.18	1.13	1.85	0.74	0.62	0.24	0.03	0.95	1.1	0.76	1.34	0.05	0.03	0.05
PA14 02740	47037	1.04	0.51	0	0.06	0.02	0.04	3.36	0.06	2.27	0.67	1.33	4.27	1.41	2.22	1	0.73	0.35	0.04	1.58	1.65	1.01	1.53	0.02	0.01	0.04
PA14 02740	47037	1.36	0.41	0	0.05	0.01	0.06	3.06	0.09	2.25	0.76	1.06	3.24	2.37	2.33	0.88	0.87	0.34	0.08	1.14	1.28	1.07	1.42	0.04	0.03	0.06
PA14 02740	47037	1.05	0.28	0	0.05	0.04	0.05	3.04	0.03	1.64	0.61	1.34	2.97	1.83	2.76	0.85	0.9	0.27	0.07	0.7	1.39	0.8	1.43	0.04	0.02	0.06
PA14 02740	47037	1.36	0.53	0.01	0.04	0.01	0.07	3.04	0.23	1.23	0.62	1.48	3.46	1.43	2.29	0.9	0.93	0.36	0.07	1.34	1.05	0.89	1.61	0.03	0.03	0.06
PA14 02740	47037	0.9	0.26	0	0.05	0.04	0.06	3.08	0.02	1.85	0.62	1.31	2.17	1.21	3	0.92	0.78	0.24	0.08	0.84	1.11	0.84	1.13	0.04	0.03	0.05
PA14 02740	24637	1.3	0.55	0	0.05	0.05	0.04	5.26	0.04	2.27	0.92	2.03	5.32	2.39	1.71	1.2	2.61	0.4	0.07	1.4	3.04	1.16	2.08	0.05	0.55	0.08
PA14 02740	24637	0.86	0.31	0	0.03	0.03	0.05	3.4	0.05	2.2	0.68	1.44	3.73	1.36	2.64	0.91	0.98	0.3	0.08	0.88	1.47	0.97	1.2	0.05	0.02	0.05
PA14 02740	24637	1.28	0.44	0	0.03	0.01	0.03	3.74	0.05	2.66	0.66	1.54	3.48	2.09	3.07	0.97	1.05	0.34	0.07	1.15	1.68	1.03	1.71	0.04	0.04	0.08
PA14 02740	24637	0.76	0.27	0	0.03	0.01	0.03	2.82	0.03	1.44	0.6	1.3	2.74	1.54	2.67	0.81	0.7	0.24	0.05	0.79	0.92	0.7	1.42	0.04	0.03	0.06
PA14 02740	24637	1.05	0.34	0	0.07	0.04	0.03	3.7	0.09	1.72	0.62	1.54	3.48	1.98	2.52	0.99	0.91	0.37	0.07	1.53	1.24	0.96	1.62	0.06	0.03	0.05
PA14 06330	43805	1.09	0.73	0	0.03	0.01	0.07	3.34	0.09	1.71	0.7	1.45	4.17	1.35	2.2	0.93	0.77	0.39	0.11	1.37	1.36	1.03	1.48	0.05	0.02	0.07
PA14 06330	43805	0.9	0.79	0.01	0.03	0.02	0.06	3.12	0.22	1.66	0.62	1.47	4.26	1.49	2.7	0.95	0.79	0.38	0.04	0.8	1.44	0.9	1.56	0.04	0.02	0.06
PA14 06330	43805	0.94	0.7	0.01	0.05	0	0.05	3.13	0.18	1.9	0.67	1.48	3.69	2.05	2.57	0.91	0.87	0.34	0.04	1.31	1.3	0.96	1.47	0.06	0.02	0.07
PA14 06330	43805	1.51	0.91	0.01	0.03	0.01	0.13	3.09	0.16	1.99	0.68	1.5	5.3	2.3	2.29	0.99	0.77	0.44	0.03	0.78	1.31	1.12	1.66	0.04	0.02	0.06
PA14 06330	43805	0.9	0.62	0	0.04	0.04	0.12	3.29	0.11	2.05	0.63	1.43	4.19	1.68	2.65	0.96	0.68	0.3	0.03	1.08	1.38	0.99	1.14	0.07	0.01	0.06
PA14 06950	27279	1.22	0.95	0.01	0.07	0.01	0.07	3.99	0.34	1.77	0.71	1.5	5.7	1.65	2.88	0.99	0.83	0.51	0.07	0.61	1.62	1.15	1.73	0.03	0.19	0.05
PA14 06950	27279	1.82	1.02	0.01	0.05	0.01	0.12	3.77	0.43	2.25	0.8	1.43	5.83	2.69	1.63	1.17	1.47	0.51	0.06	1.12	1.54	1.38	1.37	0.05	0.02	0.04
PA14 06950	27279	1.31	0.62	0	0.04	0.02	0.07	3.37	0.07	1.99	0.62	1.37	4.23	1.27	2.09	0.93	0.78	0.4	0.03	1.4	1.38	1.06	1.38	0.04	0.02	0.04
PA14 06950	27279	1.25	0.72	0	0.04	0.01	0.08	3.75	0.33	2.21	0.58	1.53	4.58	2.15	2.18	0.99	0.94	0.38	0.03	1.57	1.37	1.16	1.67	0.05	0.04	0.04
PA14 06950	27279	1.13	0.54	0	0.03	0.05	0.08	3.3	0.08	1.69	0.64	1.57	4.21	1.54	2.28	1.01	0.86	0.36	0.05	1.46	1.34	1.03	1.66	0.04	0.01	0.05
PA14 11810	45348	0.92	0.48	0	0.15	0.01	0.08	3.35	0.04	1.81	0.65	1.51	3.73	1.48	2.06	1.01	0.89	0.32	0.06	0.98	1.43	1.08	1.62	0.04	0.02	0.03
PA14 11810	45348	0.98	0.53	0	0.16	0.03	0.04	3.48	0.03	1.54	0.61	1.66	3.07	2.2	2.48	0.94	0.35	0.33	0.05	1.17	1.36	1.09	1.66	0.05	0.04	0.05
PA14 11810	45348	0.64	0.39	0	0.17	0.03	0.05	3.37	0.03	1.91	0.6	1.43	3.47	2.07	1.23	0.8	0.83	0.31	0.04	1.34	1.5	0.98	1.52	0.05	0.03	0.05
PA14 11810	45348	1.16	0.69	0	0.14	0.03	0.05	3.38	0.13	2.31	0.74	1.42	4.59	1.49	2.28	0.98	0.92	0.39	0.02	0.96	1.35	1.15	1.66	0.02	0.01	0.06
PA14 11810	45348	0.65	0.38	0	0.15	0.02	0.13	3.15	0.02	2.23	0.64	1.52	3.3	1.39	1.23	0.95	0.78	0.3	0.04	0.51	1.39	0.86	1.5	0.05	0.02	0.06
PA14 17670	44732	0.95	0.92	0	0.03	0.01	0.06	3.02	0.09	1.44	0.69	1.45	8.33	2.01	3.04	0.94	0.86	0.39	0.01	0.46	1.16	1.1	1.68	0.06	0.02	0.07
PA14 17670	44732	1.38	0.85	0	0.03	0.01	0.04	2.58	0.11	1.92	0.65	1.61	9.1	2.26	3.14	1.01	0.87	0.32	0.01	0.91	1.55	0.88	1.67	0.06	0.02	0.07
PA14 17670	44732	1.14	0.8	0.01	0.03	0.03	0.02	2.28	0.27	1.44	0.62	1.45	8.17	1.97	2.39	0.98	0.78	0.24	0.01	1.11	1.12	0.88	1.58	0.07	0.04	0.1
PA14 17670	44732	1.53	0.89	0.01	0.04	0.02	0.04	2.5	0.23	1.69	0.65	1.62	8.53	1.97	2.99	0.95	0.97	0.31	0.01	0.4	1.27	0.88	1.7	0.08	0.04	0.11
PA14 17670	44732	1.08	0.99	0	0.02	0.01	0.04	2.37	0.13	1.54	0.56	1.39	10.08	2.1	1.16	0.92	2.09	0.39	0.01	0.35	1.33	1.09	1.61	0.05	0.02	0.08
PA14 17720	53321	1.03	0.88	0.01	0.05	0.01	0.03	3.44	0.25	1.95	0.74	1.62	5.38	1.6	1.62	1.01	1.55	0.39	0.03	0.69	1.83	1.1	1.77	0.03	0.02	0.03
PA14 17720	53321	1.52	1.03	0.01	0.05	0.02	0.07	3.44	0.78	1.54	0.68	1.63	4.06	2.23	2.32	1	0.92	0.43	0.02	0.61	1.19	1.18	1.67	0.04	0.02	0.04
PA14 17720	53321	1.39	0.66	0	0.04	0.01	0.02	3.18	0.11	1.46	0.71	1.57	4.18	2.13	2.71	0.91	1.14	0.42	0.04	1.33	0.99	1.03	1.62	0.04	0.01	0.05
PA14 17720	53321	1.25	0.9	0.01	0.04	0.02	0.12	3.46	0.23	2.27	0.71	1.67	5.1	2.38	3.19	0.98	0.95	0.44	0.03	1.47	1.63	1.12	1.68	0.04	0.01	0.06
PA14 17720	53321	1.15	0.65	0	0.05	0.02	0.08	3.18	0.1	1.77	0.66	1.5	4.53	1.58	2.17	0.93	0.77	0.33	0.05	1.33	1.33	0.92	1.51	0.03	0.02	0.05
PA14 19700	23728	1.46	0.88	0.01	0.06	0.02	0.04	3.72	0.13	1.77	0.68	1.2	5.09	2.17	2.03	1.01	0.89	0.42	0.03	1.2	1.52	1.16	1.64	0.03	0.04	0.07
PA14 19700	23728	1.43	0.54	0	0.02	0.03	0.11	3.32	0.09	1.91	0.7	1.5	3.75	1.53	2.26	0.88	0.78	0.36	0.06	1.35	1.44	1.02	1.57	0.03	0.03	0.05
PA14 19700	23728	1.3	0.77	0.01	0.06	0.02	0.05	3.08	0.22	1.89	0.56	1.46	4.26	2.09	2.16	0.88	0.86	0.38	0.04	1.37	0.99	0.95	1.59	0.04	0.03	0.05
PA14 19700	23728	0.89	0.34	0	0.03	0.06	0.12	3.01	0.02	1.61	0.6	1.48	2.67	1.94	2.86	0.86	0.85	0.25	0.07	0.97	1.03	0.8	1.53	0.06	0.02	0.08
PA14 19700	23728	1.34	0.82	0.01	0.08	0.02	0.04	3.24	0.23	1.84	0.68	1.64	4.77	2.23	2.41	0.98	1.05	0.32	0.03	1.36	1.41	1.08	1.75	0.03	0.02	0.05
PA14 19900	40280	1.25	0.71	0	0.01	0.02	0.06	3.47	0.06	2.29	0.73	1.47	4.59	1.31	2.67	0.97	0.91	0.4	0.04	0.57	1.62	1.1	1.61	0.06	0.06	0.05
PA14 19900	40280	1.1	0.84	0	0.02	0.04	0.04	3.23	0.07	1.85	0.67	1.48	4.7	1.67	1.96	1.03	0.61	0.43	0.03	0.67	1.55	1.22	1.21	0.03	0.02	0.05
PA14 19900	40280	0.85	0.93	0.01	0.05	0.04	0.04	3.16	0.26	1.24	0.63	1.47	4.96	2.1	2.71	0.87	0.84	0.37	0.03	0.52	1.04	1.08	1.58	0.04	0.01	0.06
PA14 19900	40280	2.15	0.9	0.01	0.04	0.02	0.09	3.35	0.16	2.12	0.68	1.65	4.93	2.34	3.03	0.98	0.99	0.42	0.02	1.21	1.39	1.1	1.86	0.04	0.02	0.05
PA14 19900	40280	0.85	0.57	0	0.03	0	0.03	2.87	0.17	1.76	0.51	1.37	3.22	1.75	1.89	0.8	0.7	0.29	0.04	0.5	1.2	0.71	1.36	0.04	0.03	0.05
PA14 27330	38312	1.63	0.93	0.01	0.05	0.02	0.04	3.52	0.66	1.74	0.69	0.92	4.86	2.39	2.23	0.91	0.81	0.42	0.04	1.45	1.59	1.11	1.33	0.03	0.05	0.04
PA14 27330	38312	1.06	0.39	0	0.03	0.04	0.07	3.33	0.04	2.59	0.7	1.49	3.32	2.18	1.74	0.94	2.21	0.35	0.09	0.86	1.72	1.02	1.54	0.03	0.03	0.05
PA14 27330	38312	1.05	0.4	0	0.03	0.01	0.03	3.44	0.03	1.62	0.7	1.47	3.5	1.93	2.74	0.96	1.14	0.27	0.09	0.85	0.93	0.93	1.49	0.05	0.01	0.05
PA14 27330	38312	1.22	0.48	0	0.05	0.01	0.02	3.47	0.06	2.06	0.66	1.59	3.48	1.47	3.43	0.96	0.99	0.33	0.07	1.16	1.24	1.08	1.71	0.06	0.03	0.05
PA14 27330	38312	1.15	0.27	0	0.04	0.02	0.04	3.36	0.04	2.01	0.68	1.55	2.83	1.96	2.32	0.86	0.94	0.33	0.07	0.91	1.19	0.91	1.5	0.05	0.02	0.07
PA14 27330	44183	0.9	0.56	0	0.04	0.02	0.05	3.3	0.04	2.48	0.66	1.57	4.62	1.54	2.26	0.99	0.68	0.4	0.03	1.1	1.66	1.06	1.21	0.03	0.01	0.05
PA14 27330	44183	1.19	0.67	0.01	0.04	0.01	0.06	3.15	0.1	1.66	0.64	1.53	3.82	1.94	2.66	0.91	0.79	0.37	0.05	0.5	1.19	1.05	1.59	0.04	0.02	0.06
PA14 27330	44183	0.81	0.64	0.01	0.04	0.01	0.04	3.15	0.26	1.89	0.68	1.38	4.27	1.31	2.35	0.93	0.64	0.34	0.03	0.55	1.43	1	1.62	0.04	0.03	0.07
PA14 27330	44183	1.32	0.74	0.01	0.04	0.02	0.09	3.34	0.16	2.41	0.67	1.46	4.29	1.46	2.63	0.94	0.69	0.46	0.02	0.82	1.39	1.05	1.61	0.04	0.02	0.06
PA14 27330	44183	0.75	0.63	0.01	0.03	0.02	0.23	2.2	0.24	1.28	0.54	1.21	3.08	1.57	2.46	0.82	0.61	0.24	0.02	1.24	0.89	0.67	1.34	0.07	0.03	0.08
PA14 30580	52787	0.9	0.63	0	0.06	0.02	0.07	3.83	0.23	2.18	0.68	1.51	2.88	2.12	1.66	0.99	1.05	0.27	0.15	1.18	1.31	1.03	1.69	0.05	0.07	0.01
PA14 30580	52787	0.63	0.18	0	0.09	0.04	0.08	2.85	0.02	1.6	0.65	1.42	1.2	1.76	2.66	0.89	0.81	0.23	0.07	1.35	1.29	0.73	1.5	0.06	0.07	0.01
PA14 30580	52787	0.67	0.18	0	0.09	0.03	0.11	2.9	0.02	1.97	0.66	1.41	0.92	1.68	2.58	0.86	0.95	0.2	0.07	0.89	1.42	0.73	1.4	0.06	0.05	0.01
PA14 30580	52787	0.94	0.41	0	0.07	0.03	0.05	3.09	0.05	1.74	0.77	1.53	1.51	1.53	2.71	0.94	0.71	0.33	0.08	0.68	1.27	0.94	1.49	0.05	0.02	0.01
PA14 30580	52787	0.71	0.12	0	0.09	0.02	0.17	2.72	0.03	1.33	0.56	1.39	0.61	1.36	2.76	0.9	0.86	0.12	0.05	0.93	0.98	0.72	1.49	0.06	0.05	0.01
PA14 31500	33965	1.13	0.73	0	0.05	0.01	0.05	3.49	0.11	2	0.63	1.57	4.74	2.16	2.19	1.02	0.93	0.41	0.03	1.51	1.6	1.06	1.69	0.04	0.05	0.05
PA14 31500	33965	1.21	0.74	0	0.04	0	0.06	3.26	0.13	1.53	0.7	1.72	4.57	2.4	2.27	0.99	0.96	0.36	0.02	1.44	1.07	1.13	1.71	0.04	0.03	0.06
PA14 31500	33965	0.83	0.71	0	0.02	0.01	0.03	3.06	0.06	2.29	0.69	1.51	4	1.65	1.18	0.96	1.97	0.31	0.03	1.41	1.18	0.99	1.59	0.02	0.03	0.06
PA14 31500	33965	1.71	0.99	0.01	0.04	0.01	0.09	4.02	0.7	2.02	0.69	1.75	5.64	2.48	2.41	0.98	0.87	0.43	0.04	1.21	1.33	1.13	1.77	0.03	0.02	0.05
PA14 31500	33965	1.03	0.51	0	0.02	0.01	0.07	3.23	0.06	2.18	0.65	1.42	4.48	1.79	1.97	0.98	0.7	0.32	0.01	1.44	1.42	0.97	1.54	0.03	0.01	0.06
PA14 31500	32220	1.29	0.57	0	0.04	0.02	0.05	3.39	0.04	2.71	0.6	1.48	5.15	2.03	2.29	0.96	0.9	0.26	0.05	1.21	1.48	1	1.59	0.03	0.38	0.04
PA14 31500	32220	1.56	0.74	0	0.03	0.02	0.03	3.56	0.14	1.56	0.64	1.61	4.76	1.44	2.29	1.06	0.88	0.42	0.04	1.75	1.94	1.11	1.68	0.04	0.02	0.06
PA14 31500	32220	1.09	0.52	0	0.02	0.05	0.03	3.5	0.03	2.11	0.77	1.47	4.45	1.8	1.63	1.05	0.93	0.4	0.04	1.37	1.57	1.05	1.59	0.05	0.03	0.05
PA14 31500	32220	1.57	0.83	0.01	0.02	0	0.09	3.36	0.27	1.75	0.6	1.67	4.78	2.32	2.06	0.99	0.89	0.42	0.02	1.5	0.99	1.13	1.68	0.05	0.03	0.04
PA14 31500	32220	1.06	0.33	0	0.03	0.05	0.03	3.28	0.04	1.72	0.69	1.51	3.09	1.48	2.28	0.89	0.92	0.3	0.06	1.19	1.42	0.9	1.59	0.05	0.03	0.05
PA14 64740	26005	0.96	0.4	0	0.04	0.02	0.11	3.32	0.03	2	0.68	1.47	3.35	2.17	1.85	0.91	1.02	0.23	0.11	1.3	1.54	1.04	1.67	0.06	0.07	0.06
PA14 64740	26005	1.21	0.49	0	0.04	0	0.03	3.26	0.05	1.7	0.59	1.58	3.29	2.05	2.53	0.91	1.07	0.33	0.09	1.06	1.34	1.03	1.67	0.05	0.03	0.05
PA14 64740	26005	0.94	0.32	0	0.03	0.01	0.1	3.04	0.03	1.57	0.62	1.4	2.67	1.9	2.44	0.86	0.82	0.23	0.05	0.81	1.23	0.79	1.51	0.05	0.02	0.07
PA14 64740	26005	0.93	0.44	0	0.03	0.02	0.04	3.25	0.05	1.22	0.63	1.35	3.58	1.23	1.96	0.83	0.75	0.31	0.06	1.27	0.87	0.99	1.55	0.04	0.02	0.07
PA14 64740	26005	0.97	0.37	0	0.06	0.04	0.03	3.29	0.08	1.89	0.64	1.6	3.21	2.06	3.21	0.91	0.86	0.32	0.08	1	1.28	0.86	1.63	0.06	0.05	0.05
pckA	41904	0.89	0.63	0	0.03	0.03	0.08	3.48	0.03	2.08	0.67	1.57	4.82	2.21	2.03	1	0.86	0.39	0.11	0.94	1.28	1.11	1.64	0.05	0.05	0.04
pckA	41904	0.95	0.97	0	0.03	0.03	0.07	3.54	0.03	2.15	0.63	1.64	5.74	1.98	2.2	0.99	0.99	0.42	0.04	0.6	1.09	0.99	1.74	0.04	0.04	0.05
pckA	41904	1.03	0.76	0	0.03	0.02	0.03	3.39	0.07	1.83	0.66	1.42	6.04	1.92	2.25	0.88	0.9	0.33	0.06	0.92	1.42	0.97	1.5	0.05	0.02	0.05
pckA	41904	1.54	1.07	0	0.03	0.02	0.08	4.03	0.12	2.06	0.67	1.58	5.73	1.38	2.44	1.08	0.99	0.46	0.06	0.7	1.51	1.25	1.82	0.04	0.01	0.05
pckA	41904	0.87	0.41	0	0.02	0.01	0.25	3.15	0.04	1.67	0.62	1.56	4.53	1.11	1.9	0.89	0.5	0.24	0.08	0.9	1.44	0.89	1.44	0.06	0.05	0.07
pckA	52736	0.77	0.56	0	0.05	0.01	0.05	3.17	0.08	1.77	0.62	1.6	3.46	1.84	2.68	0.95	0.81	0.34	0.12	0.42	1.33	0.94	1.46	0.08	0.04	0.05
pckA	52736	0.66	0.33	0	0.02	0.01	0.64	2.47	0.03	1.57	0.56	1.31	3.18	1.66	2.28	0.78	0.7	0.2	0.1	0.34	1.05	0.83	1.4	0.09	0.03	0.05
pckA	52736	0.64	0.26	0	0.01	0.04	0.42	2.8	0.02	1.61	0.64	1.22	2.45	1.13	1.34	0.86	0.73	0.2	0.06	0.25	1.63	0.71	1.34	0.09	0.04	0.09
pckA	52736	1.04	0.49	0	0.03	0.03	0.45	3.24	0.02	1.73	0.66	1.48	4.03	1.19	2.55	0.99	0.59	0.28	0.08	0.86	1.39	0.97	1.19	0.06	0.04	0.05
pckA	52736	0.67	0.11	0	0.01	0.05	0.62	2.15	0.02	1.29	0.7	1.37	2.66	1.63	2.4	0.81	0.52	0.21	0.04	0.18	0.94	0.72	1.49	0.11	0.03	0.08
pdhB	14566	0.35	0.29	0	0.01	0.09	0.45	0.75	0.11	1.67	0.53	1.18	0.4	0.96	1.06	0.79	0.33	0.09	0.24	0.12	0.81	0.41	1.21	0.18	0.1	0.09
pdhB	14566	0.32	0.28	0	0.02	0.1	0.15	0.97	0.07	1.27	0.53	1.17	0.98	0.82	1.19	0.83	0.51	0.13	0.03	0.12	0.91	0.37	1.15	0.16	0.09	0.04
pdhB	14566	0.22	0.03	0	0.01	0.08	0.19	0.79	0.02	1.53	0.54	1.11	0.01	0.68	1.12	0.71	0.56	0.05	0.01	0.1	1.24	0.26	1.01	0.17	0.09	0.08
pdhB	14566	0.32	0.19	0	0.01	0.09	0.16	1.06	0.1	1.03	0.59	1.23	1.15	0.99	1.46	0.76	0.52	0.11	0.01	0.4	0.55	0.41	1.15	0.15	0.08	0.08
pdhB	14566	0.38	0.19	0	0.02	0.1	0.13	0.84	0.07	0.84	0.58	1.3	0.89	0.87	1.42	0.81	0.57	0.08	0.02	0.18	0.27	0.31	1.17	0.19	0.13	0.08
phoB	48234	1.29	0.57	0	0.03	0.02	0.08	3.72	0.05	2.55	0.72	1.63	3.98	1.97	2.05	1.04	0.86	0.31	0.04	1.43	1.75	1.07	1.64	0.06	0.01	0.04
phoB	48234	1.19	0.44	0	0.03	0.01	0.13	3.33	0.03	1.99	0.69	1.45	3.27	1.45	2.11	0.91	0.72	0.35	0.04	1.33	1.16	0.95	1.51	0.06	0.05	0.04
phoB	48234	1	0.7	0.01	0.04	0.03	0.05	3.42	0.13	1.98	0.71	1.47	4.22	1.16	1.86	0.99	1.13	0.37	0.04	1.19	1.22	1.07	1.59	0.04	0.03	0.07
phoB	48234	1.33	0.61	0	0.03	0.01	0.11	3.08	0.06	1.89	0.67	1.4	4.23	1.83	2.01	0.96	0.66	0.34	0.04	1.13	1.59	1.03	1.58	0.05	0.02	0.06
phoB	48234	0.8	0.33	0	0.02	0.04	0.35	2.54	0.01	2.01	0.67	1.35	2.37	1.27	1.73	0.87	0.07	0.21	0.02	0.53	0.91	0.74	1.43	0.06	0.05	0.07
phoP	40573	1.29	0.56	0	0.03	0.03	0.06	3.41	0.02	2.66	0.66	1.48	3.36	1.56	1.68	1.03	0.62	0.38	0.05	0.63	1.38	1.15	1.63	0.05	0.16	0.03
phoP	40573	1.64	0.7	0	0.03	0.01	0.1	3.26	0.14	2.32	0.65	1.68	4.19	2.17	2.13	1.04	0.78	0.42	0.06	1.49	1.24	1.19	1.64	0.05	0.04	0.07
phoP	40573	1.21	0.46	0	0.03	0.01	0.1	2.87	0.09	2.25	0.66	1.44	3.17	1.99	1.98	0.88	0.7	0.29	0.04	1.1	1.37	0.87	1.53	0.05	0.06	0.04
phoP	40573	1.52	0.7	0	0.03	0.01	0.1	3.09	0.11	1.68	0.64	1.43	3.87	1.4	2.49	0.92	0.69	0.41	0.05	0.65	1.31	1.02	1.59	0.04	0.01	0.04
phoP	40573	0.91	0.59	0.01	0.04	0.03	0.08	2.86	0.23	1.43	0.55	1.58	2.92	1.92	2.51	0.86	0.53	0.35	0.03	1.05	0.93	0.75	1.45	0.05	0.02	0.08
phoQ	33095	1.3	0.45	0	0.05	0.03	0.05	3.66	0.03	2.23	0.71	1.62	3.88	2.28	1.84	0.95	1.02	0.36	0.09	1.32	1.33	1.1	1.73	0.05	0.06	0.03
phoQ	33095	1.28	0.75	0	0.04	0.01	0.02	3.55	0.16	2.05	0.64	1.67	4.94	2.18	2.4	0.98	1.18	0.42	0.03	1.57	1.23	1.12	1.76	0.05	0.03	0.05
phoQ	33095	1.23	0.54	0	0.04	0.03	0.02	3.23	0.12	1.69	0.57	1.42	3.79	1.42	2.31	0.84	0.97	0.33	0.05	0.97	1.35	1.03	1.52	0.05	0.03	0.05
phoQ	33095	1.42	0.74	0.01	0.03	0.01	0.12	3.38	0.08	2.63	0.65	1.43	5.31	1.39	2	1.01	0.83	0.44	0.03	1.45	1.55	1.2	1.57	0.05	0.02	0.05
phoQ	33095	1.1	0.23	0	0.03	0.05	0.08	3.26	0.06	1.78	0.67	1.41	3	1.82	1.78	0.91	1.45	0.31	0.08	0.78	1.18	1	1.49	0.06	0.03	0.04
phoR	40314	1.32	0.75	0	0.04	0.02	0.09	3.5	0.2	2.65	0.69	1.63	3.89	1.54	2	1	0.82	0.39	0.04	0.56	1.09	1.16	1.23	0.03	0.04	0.03
phoR	40314	1.22	0.8	0.01	0.04	0.02	0.08	3.4	0.47	2.6	0.73	1.56	4.54	2.02	2.45	1.01	0.94	0.4	0.02	1.19	1.65	1.15	1.71	0.04	0.02	0.06
phoR	40314	1.07	0.88	0.01	0.04	0.02	0.03	3.49	0.22	2.68	0.67	1.46	4.92	1.48	1.82	0.94	1.71	0.38	0.03	0.52	1.74	1.15	1.68	0.03	0.04	0.06
phoR	40314	0.96	0.75	0.01	0.03	0.03	0.07	3.17	0.15	2.09	0.62	1.49	4.23	2.09	2.04	0.95	0.89	0.34	0.01	1.37	1.36	1.04	1.64	0.05	0.02	0.05
phoR	40314	1.25	0.95	0.01	0.03	0.04	0.03	3.28	0.42	1.84	0.68	1.15	5.41	1.37	2.7	0.98	0.82	0.36	0.02	0.95	1.33	1.1	1.36	0.03	0.01	0.06
ppkB	35448	1.15	0.52	0	0.05	0.01	0.03	3.41	0.07	1.95	0.59	1.55	3.93	1.57	2.39	0.92	1.03	0.34	0.08	1.05	1.32	1.05	1.71	0.05	0.1	0.06
ppkB	35448	1.23	0.54	0	0.03	0.04	0.02	3.46	0.04	1.58	0.64	1.49	3.75	1.88	2.19	0.86	0.69	0.36	0.05	1.14	1.18	1.02	1.57	0.04	0.01	0.06
ppkB	35448	0.89	0.57	0	0.04	0.01	0.03	3.59	0.15	1.84	0.71	1.74	3.98	2.22	2.48	0.97	1.05	0.34	0.05	1.31	1.64	1.01	1.74	0.06	0.01	0.05
ppkB	35448	1.54	0.68	0	0.04	0.02	0.06	3.97	0.33	2.04	0.72	1.59	4.61	1.54	2.31	1.08	0.87	0.43	0.03	1.69	1.61	1.12	1.73	0.03	0.02	0.05
ppkB	35448	0.85	0.54	0	0.03	0	0.05	3.36	0.03	2.05	0.57	1.47	3.24	1.9	1.6	0.86	0.33	0.28	0.06	1.25	1.31	0.91	1.53	0.06	0.03	0.04
pqsA	23621	1.72	0.57	0.01	0.08	0.01	0.03	4	0.26	2.81	0.76	1.4	2.07	1.83	2.83	1.08	1.32	0.42	0.19	1.42	1.51	1.24	1.88	0.07	0.06	0.01
pqsA	23621	1.65	1.09	0.02	0.06	0	0.03	3.81	1.17	2.13	0.78	1.79	3.95	2.36	2.77	1.07	0.92	0.54	0.15	0.7	1.47	1.21	1.84	0.03	0.02	0.01
pqsA	23621	1.38	1	0.02	0.05	0.01	0.04	3.63	0.69	1.82	0.74	1.54	3.74	1.75	2.76	0.85	1.02	0.49	0.06	0.59	1.6	1.16	1.66	0.01	0.02	0.01
pqsA	23621	0.81	0.24	0	0.07	0.01	0.06	3.08	0.07	2.35	0.65	1.44	0.34	2.09	2.59	0.9	0.91	0.21	0.02	0.67	1	0.84	1.56	0.03	0.01	0.01
pqsA	23621	1.47	0.49	0.01	0.07	0.01	0.03	3.81	0.36	2.09	0.66	1.63	2.38	2.09	2.52	0.9	1.08	0.32	0.14	1.17	1.31	1.1	1.62	0.02	0.02	0.01
pqsB	42596	0.77	0.71	0.01	0.05	0.05	0.04	3.4	0.19	1.92	0.63	1.59	5.42	2.28	2.2	0.98	0.91	0.4	0.03	1.37	1.31	1.07	1.7	0.03	0.05	0.04
pqsB	42596	0.86	0.65	0.01	0.04	0.02	0.04	3.2	0.26	2.08	0.6	1.42	4.92	1.96	2.11	0.88	0.74	0.35	0.05	1.08	1.18	0.96	1.47	0.03	0.03	0.06
pqsB	42596	0.96	0.44	0	0.05	0.02	0.02	3.74	0.08	2.38	0.65	1.09	4.85	1.81	2.66	0.98	1.13	0.39	0.06	1.39	1.18	1.14	1.32	0.02	0.02	0.05
pqsB	42596	0.93	0.8	0.01	0.03	0.01	0.05	3.39	0.68	1.88	0.62	1.38	5.48	1.84	2.26	0.96	0.91	0.37	0.04	0.68	1.44	1.15	1.57	0.02	0.02	0.04
pqsB	42596	0.72	0.37	0	0.04	0.01	0.04	3.45	0.05	1.54	0.61	1.6	3.83	2.04	1.98	0.9	1.23	0.3	0.06	0.64	1.12	0.85	1.62	0.01	0.04	0.05
pqsC	32423	1.63	0.95	0.02	0.05	0.01	0.02	3.55	0.61	2.01	0.69	1.5	4.87	2.14	2.28	0.92	0.35	0.56	0.27	1.67	1.49	1.18	1.68	0.05	0.02	0.01
pqsC	32423	1.5	0.88	0.01	0.04	0.01	0.03	3.34	0.8	1.82	0.61	1.53	4.24	1.61	2.34	0.9	0.64	0.41	0.2	0.97	1.52	1.15	1.51	0.01	0.02	0.01
pqsC	32423	1.07	0.78	0.01	0.05	0.01	0.02	3.37	0.53	1.89	0.7	1.65	3.92	2.16	3.02	0.9	0.67	0.33	0.2	0.57	1.51	1.17	1.66	0.03	0.01	0.01
pqsC	32423	1.07	0.71	0.01	0.05	0.01	0.02	3.34	0.42	1.79	0.59	1.46	3.65	2.07	2.79	0.9	0.77	0.36	0.2	0.56	1.34	1.07	1.7	0.03	0.02	0.01
pqsC	32423	1.31	1.2	0.01	0.04	0.02	0.01	3.36	0.87	1.9	0.68	1.54	5.1	2.05	2.3	0.98	0.82	0.56	0.17	0.89	1.31	1.17	1.63	0.02	0.03	0.01
pqsD	29310	0.98	0.29	0	0.03	0.09	0.17	3.07	0.05	1.78	0.72	1.29	1.88	1.57	2.44	0.94	1.28	0.28	0.1	0.83	0.94	0.91	1.23	0.07	0.08	0.13
pqsD	29310	0.51	0.12	0	0.01	0.09	0.04	2.47	0.01	1.77	0.59	1.25	0.16	1.29	2.67	0.87	0.92	0.17	0.07	0.48	1.51	0.7	0.99	0.08	0.03	0.11
pqsD	29310	0.61	0.14	0	0.01	0.11	0.15	2.79	0.04	1.81	0.65	1.29	0.24	1.3	3.32	0.83	0.66	0.2	0.15	0.37	1.63	0.61	1.3	0.09	0.05	0.11
pqsD	29310	0.86	0.13	0	0.01	0.06	0.16	2.9	0.02	2.18	0.6	1.24	0.35	1.27	3.13	0.85	0.87	0.23	0.09	0.55	1.85	0.7	0.93	0.1	0.04	0.1
pqsD	29310	0.1	0.08	0	0.01	0.13	0.21	0.92	0.02	1.02	0.58	0.99	0.09	0.64	1.91	0.81	0.42	0.05	0.01	0.09	0.57	0.37	1.13	0.12	0.07	0.2
pqsE	45262	1.01	0.67	0	0.06	0.01	0.06	3.95	0.09	2.01	0.66	1.5	4.19	2.3	3.53	0.99	0.72	0.37	0.05	0.6	1.41	1.01	1.6	0.04	0.02	0.05
pqsE	45262	1.38	0.52	0	0.04	0.02	0.04	3.35	0.06	2.14	0.66	1.69	3.44	1.77	2.67	0.97	1.09	0.31	0.05	1.1	1.46	0.88	1.65	0.07	0.04	0.06
pqsE	45262	1.19	0.4	0	0.04	0.04	0.07	3.17	0.02	2.24	0.68	1.37	3.48	1.33	3.2	0.9	0.74	0.26	0.06	0.72	1.09	0.82	1.41	0.05	0.02	0.04
pqsE	45262	1.31	0.52	0	0.02	0.02	0.03	3.3	0.03	1.83	0.64	1.54	3.87	1.15	2.18	0.87	0.86	0.32	0.04	0.91	1.29	0.98	1.05	0.04	0.03	0.06
pqsE	45262	0.91	0.39	0	0.03	0.02	0.15	3.02	0.04	2.03	0.61	1.42	3.94	1.92	2.24	0.85	0.89	0.2	0.07	0.98	1.36	0.9	1.58	0.05	0.02	0.06
pqsH	47950	0.63	0.4	0.01	0.07	0.02	0.02	3.16	0.19	2.5	0.69	1.48	2.38	1.97	2.4	0.85	0.8	0.3	0.09	1.32	1.19	0.79	1.61	0.03	0.01	0.01
pqsH	47950	0.76	0.24	0	0.06	0.02	0.05	3.28	0.05	1.68	0.61	1.42	2.17	2.03	1.15	0.93	1.82	0.27	0.08	0.85	1.37	0.99	1.54	0.05	0.02	0.01
pqsH	47950	0.78	0.21	0	0.05	0.02	0.11	3.18	0.06	1.56	0.62	1.48	1.56	2.03	2.12	0.89	0.74	0.23	0.13	1.01	1.19	0.88	1.46	0.03	0.02	0.01
pqsH	47950	0.83	0.52	0.01	0.06	0.03	0.04	3.65	0.28	1.89	0.62	1.52	2.52	1.96	3.23	0.83	0.84	0.35	0.06	1.03	1.3	0.88	1.57	0.03	0.02	0.01
pqsH	47950	0.54	0.36	0	0.06	0.02	0.21	3.24	0.15	1.42	0.65	1.43	1.22	2	2.13	0.93	0.76	0.32	0.04	1.14	1.16	0.87	1.56	0.04	0.02	0
ptxR	31947	0.98	0.67	0	0.03	0.01	0.08	3.21	0.09	2.25	0.63	1.54	4.15	2.23	1.68	0.94	1.36	0.37	0.04	1.32	1.18	0.98	1.63	0.04	0.05	0.03
ptxR	31947	1.28	0.72	0	0.04	0.02	0.1	3.44	0.1	1.9	0.65	1.71	3.83	2.2	1.86	1.07	0.65	0.38	0.11	0.92	1.37	1.16	1.75	0.03	0.02	0.04
ptxR	31947	1.06	0.72	0	0.03	0.02	0.08	3.81	0.04	1.52	0.67	1.6	4.5	2.28	2.65	0.98	0.85	0.35	0.03	1.41	0.95	1.06	1.59	0.04	0.02	0.04
ptxR	31947	1.41	0.86	0.01	0.02	0.02	0.1	3.43	0.13	1.27	0.74	1.55	4.55	2.23	2.17	0.93	0.76	0.43	0.03	1.26	0.75	1	1.73	0.02	0.02	0.05
ptxR	31947	0.94	0.36	0	0.02	0.01	0.25	3.29	0.04	1.75	0.68	1.44	2.71	1.74	2.11	0.84	0.76	0.3	0.07	1.03	1.62	0.87	1.49	0.06	0.03	0.05
pvdQ	27758	1.07	0.79	0.01	0.09	0.01	0.04	2.64	0.47	1.24	0.56	1.24	4.41	1.74	1.88	0.8	0.73	0.36	0.02	1.31	1.4	0.91	1.32	0.03	0.06	0.03
pvdQ	27758	1.83	1.05	0.01	0.06	0.02	0.09	3.93	0.29	2.26	0.75	1.91	6.95	2.59	2.61	1.14	1.07	0.55	0.02	0.92	1.39	1.38	1.96	0.04	0.03	0.04
pvdQ	27758	1.62	0.84	0.01	0.06	0.01	0.1	3.39	0.23	1.77	0.64	1.55	4.5	2.09	2.28	0.94	0.92	0.43	0.02	1.53	1.53	1.11	1.72	0.04	0.03	0.05
pvdQ	27758	1.39	0.91	0.01	0.07	0.04	0.09	3.15	0.33	1.88	0.67	1.65	4.8	1.53	0.86	0.96	1.98	0.44	0.03	1.38	1.47	1.13	1.75	0.05	0.01	0.05
pvdQ	27758	1.26	0.63	0	0.07	0.01	0.06	2.99	0.19	1.62	0.58	1.37	4.36	1.95	2.17	0.88	0.88	0.35	0.01	1.35	1.21	0.96	1.53	0.03	0.02	0.03
pvrR	37812	1.22	0.91	0.01	0.04	0.01	0.15	2.88	0.38	1.83	0.59	1.15	4.5	1.88	1.97	0.85	0.76	0.4	0.01	0.88	1.22	1	1.36	0.02	0.04	0.03
pvrR	37812	1.69	0.96	0.01	0.04	0.01	0.05	3.89	0.31	1.98	0.76	1.62	6.25	2.56	1.58	1.08	1.31	0.55	0.02	0.29	1.59	1.25	1.79	0.06	0.02	0.06
pvrR	37812	1.17	0.8	0.01	0.05	0.02	0.04	3.49	0.08	1.93	0.68	1.44	5.05	1.58	2.25	0.83	0.77	0.41	0.03	1.41	1.59	1.1	1.25	0.03	0.02	0.05
pvrR	37812	1.56	0.9	0.01	0.05	0.02	0.06	3.42	0.37	2.05	0.64	1.61	4.6	1.66	2.33	1.04	1.01	0.48	0.03	0.84	1.45	1.18	1.77	0.04	0.01	0.04
pvrR	37812	0.85	0.45	0	0.03	0.01	0.03	2.85	0.05	1.81	0.56	1.38	3.19	1.62	0.86	0.8	1.59	0.29	0.06	0.99	1.25	0.83	1.44	0.03	0.02	0.05
pvrS	24601	0.71	0.22	0	0.03	0.01	0.1	2.57	0.02	1.82	0.5	1.15	2.03	1.54	0.72	0.71	1.44	0.2	0.08	0.68	1.03	0.67	1.26	0.04	0.06	0.06
pvrS	24601	1.15	0.3	0	0.03	0.01	0.24	3.37	0.03	1.72	0.74	1.48	3.62	1.9	1.58	0.9	0.68	0.3	0.23	0.64	1.23	1.04	1.66	0.06	0.04	0.05
pvrS	24601	1.11	0.27	0	0.03	0.04	0.23	3.65	0.02	1.96	0.64	1.56	3.2	2.1	2.14	0.94	1.48	0.28	0.09	1	1.61	0.98	1.7	0.07	0.06	0.08
pvrS	24601	1.08	0.18	0	0.01	0.06	0.32	2.75	0.02	1.84	0.6	1.43	2.01	1.54	2.91	0.91	0.74	0.2	0.04	0.53	1.48	0.67	1.51	0.08	0.04	0.13
pvrS	24601	0.8	0.32	0	0.05	0.02	0.28	2.78	0.04	1.85	0.58	1.27	2.76	1.73	1.81	0.85	0.65	0.1	0.07	1.09	1.29	0.75	1.43	0.04	0.02	0.05
pykA	57201	1.17	0.7	0.01	0.03	0.03	0.05	3.18	0.31	2.36	0.61	1.58	4.62	1.98	2.59	0.91	0.88	0.39	0.03	0.59	1.41	1.03	1.55	0.05	0.01	0.04
pykA	57201	1.36	0.62	0	0.04	0.04	0.05	3.76	0.2	1.76	0.66	1.62	3.37	2.13	2.33	1.04	0.89	0.39	0.03	0.84	1.59	1.15	1.67	0.05	0.01	0.05
pykA	57201	1.09	0.53	0	0.02	0.07	0.02	3.1	0.07	1.77	0.65	1.42	3.69	1.94	1.64	0.94	1.68	0.35	0.04	1.35	1.27	1.05	1.47	0.04	0.02	0.04
pykA	57201	1.53	0.75	0	0.03	0.02	0.12	3.34	0.13	1.88	0.61	1.66	4.3	2.1	2.78	0.96	0.85	0.4	0.03	1.15	1.33	1.05	1.72	0.03	0.01	0.05
pykA	57201	0.99	0.49	0	0.03	0.05	0.09	3.22	0.04	1.65	0.57	1.58	3.51	1.84	2.09	0.95	0.86	0.37	0.03	1.3	1.2	0.89	1.65	0.04	0.01	0.04
pykA	37206	1.46	0.9	0	0.04	0.02	0.05	3.4	0.41	2.28	0.69	1.73	4.92	2.4	2.32	1.08	0.89	0.44	0.06	1.14	1.39	1.18	1.72	0.03	0.07	0.06
pykA	37206	1.69	0.82	0.01	0.04	0.01	0.07	3.46	0.14	1.78	0.74	1.52	5.38	1.02	2.07	1.01	0.72	0.45	0.02	0.56	1.79	1.14	1.65	0.04	0.01	0.05
pykA	37206	1.44	0.88	0.01	0.02	0.01	0.07	3.34	0.35	1.93	0.69	1.64	4.83	2.25	2.08	0.97	0.84	0.4	0.02	0.64	1.39	1.11	1.56	0.04	0.01	0.06
pykA	37206	1.53	0.88	0.01	0.03	0.01	0.06	3.78	0.4	1.58	0.68	1.36	4.96	1.32	1.9	0.96	0.84	0.44	0.01	1.6	1.56	1.14	1.6	0.03	0.01	0.04
pykA	37206	1.05	0.54	0	0.04	0.01	0.08	3.28	0.08	2.02	0.63	1.33	3.8	1.41	2.27	0.96	0.82	0.33	0.04	0.89	1.32	1.09	1.57	0.03	0.02	0.05
pykF	30822	1.16	0.7	0.01	0.04	0.03	0.07	3.28	0.14	2.49	0.68	1.6	4.26	2.16	0.46	1	1.95	0.38	0.03	1.31	1.25	1.07	1.69	0.04	0.11	0.04
pykF	30822	1.35	0.76	0	0.03	0.02	0.06	3.33	0.16	1.62	0.68	1.48	4.44	1.35	2.24	1.02	0.82	0.37	0.02	1.42	0.73	1.1	1.44	0.03	0.01	0.07
pykF	30822	1.93	0.6	0	0.03	0.02	0.07	3.29	0.07	1.64	0.66	1.53	3.59	2.07	2.43	0.9	0.88	0.34	0.05	1.24	1.29	0.99	1.59	0.04	0.02	0.07
pykF	30822	1.72	0.85	0.01	0.03	0.03	0.12	3.67	0.15	1.85	0.64	1.68	5	2.34	2.39	1.03	1.02	0.43	0.03	0.73	1.4	1.28	1.71	0.05	0.02	0.06
pykF	30822	1.01	0.49	0	0.03	0.01	0.1	2.42	0.04	1.42	0.52	1.38	3.59	1.8	2.8	0.76	0.72	0.25	0.03	0.98	1.09	0.83	1.4	0.04	0.03	0.04
quiP	55778	1	0.37	0	0.05	0.01	0.03	3.04	0.02	2.5	0.64	1.45	3.94	1.45	2.82	0.92	1	0.28	0.08	0.83	1.28	0.91	1.54	0.04	0.02	0.08
quiP	55778	1.01	0.26	0	0.05	0.03	0.08	3.34	0.02	1.69	0.65	1.52	2.81	1.33	2.83	1.01	1.02	0.3	0.12	0.68	1.21	1	1.48	0.05	0.03	0.06
quiP	55778	0.92	0.33	0	0.03	0.05	0.03	3.45	0.03	1.89	0.67	1.43	2.98	1.46	2.71	0.89	0.99	0.28	0.06	0.79	1.18	0.86	1.51	0.06	0.04	0.06
quiP	55778	0.93	0.35	0	0.09	0.01	0.14	3.27	0.05	1.78	0.59	1.49	3.52	2	2.33	0.87	0.91	0.27	0.08	1.08	1.1	1.02	1.6	0.06	0.02	0.07
quiP	55778	1.4	0.27	0	0.07	0.02	0.24	3.1	0.06	1.77	0.58	1.38	3.03	1.85	2.14	0.85	0.86	0.21	0.07	1.15	1.3	0.89	1.49	0.05	0.03	0.05
rhlA	23291	1.54	1.08	0.01	0.11	0.01	0.05	4.03	0.25	2.37	0.75	1.69	6.64	2.41	2.61	1.15	1.19	0.47	0.03	1.88	0.96	1.35	1.86	0.03	0.09	0.09
rhlA	23291	1.36	0.9	0.01	0.03	0.02	0.02	3.52	0.28	2.44	0.65	1.79	4.96	1.49	2.35	0.99	1.01	0.45	0.06	1.5	1.44	1.13	1.13	0.04	0.01	0.08
rhlA	23291	1.71	0.99	0.01	0.09	0.02	0.1	3.68	0.29	2.1	0.69	1.43	5.63	1.65	2.54	1.1	1.06	0.49	0.04	1.1	1.33	1.26	1.79	0.03	0.02	0.05
rhlA	23291	1.33	0.51	0	0.11	0.02	0.04	3.11	0.05	1.59	0.61	1.6	3.88	2.08	1.91	0.86	1.25	0.35	0.02	1.29	1.29	1.09	1.56	0.04	0.02	0.05
rhlA	23291	1.31	0.98	0.01	0.15	0.01	0.05	3.51	0.92	2.38	0.6	1.5	5.68	2.11	2.1	0.99	0.85	0.44	0.04	0.62	1.62	1.08	1.68	0.03	0.01	0.05
rhlB	28984	1.07	1.42	0.02	0.03	0.01	0.03	3.37	1.28	1.88	0.63	1.7	6.26	2.2	3.53	1	1.14	0.44	0.04	1.3	1.58	1.25	1.85	0.03	0.02	0.01
rhlB	28984	0.8	1.5	0.02	0.04	0.02	0.03	3.24	1.38	1.71	0.64	1.52	6.29	2.48	3.07	0.97	1.1	0.5	0.05	0.89	1.74	1.21	1.72	0.03	0.01	0.02
rhlB	28984	1.04	1.55	0.03	0.03	0.01	0.03	3.18	1.41	1.54	0.68	1.59	6.23	2.21	3.31	0.97	1.32	0.55	0.05	0.98	1.18	1.2	1.76	0.02	0.01	0.01
rhlB	28984	1.24	1.34	0.02	0.04	0.02	0.03	3.13	1.29	1.79	0.64	1.6	6.37	2.42	3.3	0.93	1.05	0.47	0.05	0.97	1.24	1.16	1.72	0.03	0.02	0.01
rhlB	28984	1	1.59	0.02	0.03	0.01	0.01	3.55	1.45	2.03	0.77	1.65	7.2	2.48	2.94	1.05	1.06	0.68	0.06	0.8	1.67	1.25	1.82	0.02	0.01	0.01
rhlB	27130	0.88	0.29	0	0.05	0.01	0.02	3.38	0.08	1.59	0.63	1.41	3.16	1.9	2.2	0.92	0.8	0.31	0.11	1.03	1.23	0.9	1.47	0.04	0.05	0.02
rhlB	27130	1.04	0.54	0	0.05	0.03	0.06	3.88	0.07	2.83	0.63	1.58	5.04	2.19	2.97	1.05	1.09	0.38	0.09	1.23	1.18	1.18	1.56	0.04	0.03	0.05
rhlB	27130	1.04	0.49	0	0.04	0.03	0.03	3.15	0.11	1.84	0.67	1.59	4.21	2.19	2.4	0.89	0.99	0.37	0.07	1.37	1.17	1.04	1.68	0.03	0.02	0.06
rhlB	27130	0.68	0.38	0	0.05	0.04	0.04	3.26	0.07	1.93	0.6	1.48	3.2	1.89	2.36	0.88	0.96	0.27	0.07	1.1	1.53	0.96	1.56	0.06	0.02	0.03
rhlB	27130	1.13	0.5	0	0.05	0.01	0.02	3.57	0.15	2.7	0.54	1.23	3.76	2.06	2.53	0.94	1.11	0.27	0.07	1.34	1.48	0.96	0.88	0.04	0.02	0.03
rhlG	32151	0.77	0.37	0	0.05	0.01	0.27	3.37	0.02	2.05	0.68	1.49	3.27	2.09	2.58	0.92	1.01	0.29	0.08	1.2	1.36	1.08	1.62	0.06	0.06	0.06
rhlG	32151	1.06	0.39	0	0.03	0.02	0.27	2.92	0.03	2.03	0.68	1.38	2.93	1.97	2.22	0.88	0.77	0.26	0.2	1.2	1.53	0.9	1.59	0.05	0.03	0.07
rhlG	32151	1.06	0.31	0	0.02	0.01	0.16	2.97	0.02	2.56	0.71	1.44	2.76	1.89	3.2	0.93	0.77	0.3	0.07	0.82	1.55	0.75	1.59	0.06	0.07	0.06
rhlG	32151	0.95	0.32	0	0.04	0.01	0.27	2.84	0.02	1.68	0.56	1.4	2.6	1.7	2.08	0.83	0.73	0.2	0.11	0.72	1.57	0.87	1.53	0.06	0.03	0.05
rhlG	32151	0.78	0.21	0	0.01	0.01	0.47	2.46	0.02	1.49	0.6	1.41	1.98	1.61	1.99	0.81	0.63	0.15	0.05	0.51	1.17	0.78	1.43	0.06	0.03	0.08
rhlI	33961	0.69	0.06	0	0.05	0.02	0.08	2.14	0.06	1.28	0.67	1.34	1.39	1.03	2.27	0.88	0.7	0.14	0.05	0.95	0.83	0.63	1.37	0.12	0.16	0.01
rhlI	33961	0.7	0.07	0	0.04	0.02	0.08	1.92	0.02	1.98	0.65	1.22	1.4	1.23	2.09	0.77	0.66	0.15	0.06	0.72	0.88	0.6	1.25	0.09	0.08	0.01
rhlI	33961	0.66	0.03	0	0.07	0.02	0.05	2.3	0.04	2.35	0.66	1.25	1.12	1.12	2.26	0.89	0.62	0.12	0.02	0.53	1.5	0.57	1.26	0.13	0.05	0.01
rhlI	33961	1.1	0.14	0	0.04	0	0.07	2.7	0.04	2.36	0.71	1.18	1.99	1.53	2.58	0.94	0.88	0.24	0.07	0.63	1.5	0.83	1.06	0.08	0.05	0.01
rhlI	33961	0.77	0.03	0	0.04	0.05	0.11	1.21	0.03	0.67	0.55	1.19	0.31	1.15	1.87	0.83	0.34	0.06	0	0.42	0.38	0.28	1.2	0.19	0.07	0.01
rhlR	37943	0.8	0.05	0	0.05	0.01	0.02	2.84	0.03	1.43	0.72	1.33	0.95	1.37	2.45	0.96	0.59	0.18	0.16	0.4	1.33	0.75	1.39	0.1	0.38	0.01
rhlR	37943	1.64	0.43	0	0.04	0	0.01	3.47	0.02	1.78	0.72	1.49	3.61	1.98	1.31	1.06	1.93	0.35	0.04	1.36	1.6	1.04	1.55	0.05	0.03	0.01
rhlR	37943	1.11	0.15	0	0.04	0.02	0.07	2.61	0.05	1.76	0.7	1.39	2.57	1.65	2.54	0.84	0.86	0.22	0.02	1.04	1.32	0.79	1.44	0.07	0.05	0.01
rhlR	37943	1.86	0.5	0	0.03	0.01	0.02	3.21	0.05	2.2	0.67	1.63	3.56	2.11	2.05	0.95	0.81	0.41	0.04	1.56	1.54	1.03	1.69	0.06	0.05	0.01
rhlR	37943	0.66	0.12	0	0.07	0.01	0.19	1.82	0.02	1.38	0.64	1.37	1.41	1.32	2.49	0.88	0.77	0.14	0.04	0.53	0.89	0.58	1.41	0.1	0.05	0.01
rpoN	44482	0.21	2.74	0.08	0.07	0.01	2.52	1.02	2.42	1.79	0.69	1.8	11.25	2.62	3.51	1.13	1.06	0.73	0.11	1.29	1.55	1.45	2.1	0.01	0.01	0.02
rpoN	44482	0.23	2.74	0.07	0.07	0.01	2.73	0.84	2.79	1.83	0.69	1.38	10.6	1.69	3.02	1.09	1.11	0.76	0.03	1.22	1.57	1.47	1.02	0.01	0.01	0.01
rpoN	44482	0.16	2.81	0.09	0.07	0.01	2.02	1.39	2.53	1.58	0.7	1.64	11.55	2.74	1.31	0.92	2.47	0.83	0.14	1.03	1.41	1.41	1.94	0.02	0.01	0.01
rpoN	44482	0.23	2.81	0.08	0.09	0.01	2.71	0.99	2.46	1.58	0.64	1.83	11.7	2.48	0.58	1.09	3.33	0.74	0.16	1.25	1.71	1.45	1.97	0.02	0.01	0.01
rpoN	44482	0.23	3.12	0.08	0.09	0.01	1.75	1.81	2.67	1.78	0.75	1.88	11.61	2.39	3.47	1.01	1.21	0.67	0.03	1.22	1.72	1.4	2.01	0.03	0.01	0.01
rpoS	32095	1.19	0.54	0	0.04	0.02	0.03	3.52	0.06	2.04	0.77	1.62	3.43	2.17	2.76	0.96	1.05	0.37	0.06	1.39	1.3	1.05	1.63	0.04	0.06	0.04
rpoS	32095	1.38	0.67	0	0.03	0.02	0.05	3.32	0.14	2.52	0.67	1.55	3.93	2.11	1.71	0.93	1.63	0.37	0.05	1.43	1.08	1.1	1.68	0.05	0.02	0.05
rpoS	32095	1.11	0.48	0	0.02	0.02	0.02	3.52	0.05	2.12	0.65	1.47	3.49	1.69	2.37	0.86	1.02	0.37	0.05	1.24	1.44	1.07	1.2	0.04	0.02	0.04
rpoS	32095	0.89	0.29	0	0.02	0.03	0.05	3.27	0.02	1.8	0.61	1.61	2.28	2.02	3.06	0.92	0.83	0.27	0.07	0.72	1.46	0.82	1.55	0.06	0.03	0.06
rpoS	32095	1.25	0.61	0	0.01	0.02	0.04	2.65	0.19	1.61	0.54	1.32	3.31	1.89	1.79	0.82	0.7	0.34	0.04	1.14	1.22	0.9	1.41	0.02	0.03	0.06
rsaL	46524	1.14	1.3	0.04	0.05	0.01	0.02	3.57	1.7	2.08	0.84	1.73	7.91	2.62	3.08	0.99	1.14	0.79	0.03	1.88	1.39	1.18	1.84	0.04	0.02	0.04
rsaL	46524	1.02	2.22	0.04	0.03	0.01	0.02	3.67	1.52	2	0.78	1.32	7.9	2.04	2.88	1.09	1.15	0.59	0.05	0.92	1.31	1.34	1.22	0.03	0.01	0.04
rsaL	46524	0.84	2.28	0.04	0.02	0.01	0.01	3.34	1.49	1.26	0.75	1.36	7.98	1.63	3.52	1.03	1.3	0.58	0.11	0.92	1.21	1.21	1.79	0.02	0.01	0.04
rsaL	46524	1.15	2.05	0.04	0.03	0.01	0.03	3.61	1.67	2.21	0.75	1.73	10.02	2.31	3.83	1.05	1.19	0.55	0.09	0.8	1.56	1.32	1.9	0.03	0.01	0.05
rsaL	46524	1.05	2.1	0.04	0.05	0.02	0.02	3.62	1.28	1.99	0.73	1.75	8.15	2.38	3.59	1.07	1.41	0.65	0.05	1.98	1.72	1.25	1.9	0.02	0.01	0.03
rsmA	44507	0.87	0.54	0.01	0.02	0.06	0.08	3.2	0.08	2.32	0.68	1.41	1.71	1.58	1.83	0.99	0.65	0.2	0.01	1.11	1.18	0.93	1.55	0.07	0.08	0.13
rsmA	44507	0.94	0.35	0	0.02	0.01	0.12	2.66	0.05	2.03	0.6	1.28	1.22	1	1.38	0.87	0.54	0.23	0.02	0.77	1.44	0.65	1.32	0.08	0.09	0.12
rsmA	44507	0.59	0.48	0.01	0.02	0.06	0.06	2.61	0.21	1.64	0.74	1.36	1.75	1.42	2.18	0.83	0.62	0.24	0.01	0.43	1.54	0.76	1.31	0.08	0.09	0.1
rsmA	44507	1.32	0.37	0	0.02	0.1	0.15	3	0.02	1.69	0.55	1.52	1.7	1.71	1.87	0.82	0.67	0.29	0.03	0.93	1.25	0.97	1.46	0.06	0.05	0.11
rsmA	44507	0.77	0.48	0.01	0.02	0.07	0.27	2.63	0.15	1.36	0.7	1.44	1.7	1.71	2.6	0.9	0.67	0.31	0	0.64	1.2	0.83	1.5	0.1	0.12	0.12
SCFM	0	0.09	3.43	1.32	0.06	0.01	0.04	3.38	2.74	1.75	0.67	1.76	9.76	2.37	3.34	1.08	1.12	1.25	0.03	1.01	1.51	1.27	1.96	0.02	0.01	0.01
SCFM	0	0.05	2.55	1.55	0.06	0.01	0.02	3.44	2.76	1.69	0.69	1.68	11.95	2.43	3.39	1.04	1.38	0.71	0.05	1.86	1.46	1.15	1.86	0.01	0	0.01
SCFM	0	0.06	3.02	1.44	0.05	0.01	0.02	3.47	2.59	1.65	0.72	1.7	11.13	2.43	1.69	0.97	2.13	0.82	0.06	1.05	1.54	1.25	1.97	0.01	0.01	0
SCFM	0	0.07	3.35	1.48	0.06	0	0.02	3.58	2.46	1.78	0.69	1.78	11.15	2.42	0.92	1.02	2.88	0.79	0.12	1.46	1.39	1.22	1.98	0.02	0.01	0.01
SCFM	0	0.13	3.25	1.52	0.04	0	0.03	3.4	2.55	1.71	0.66	1.72	12.31	1.57	3.27	1.04	1.33	0.82	0.04	0.78	1.31	1.26	2	0.01	0.01	0.01
stk1	33583	1.04	0.43	0	0.05	0.01	0.01	3.25	0.05	2.15	0.72	1.49	3.53	1.94	2.99	0.98	1.1	0.36	0.07	0.77	1.17	0.95	1.63	0.04	0.04	0.06
stk1	33583	1.21	0.6	0	0.04	0.03	0.1	3.27	0.07	1.82	0.56	1.54	3.69	1.48	2.58	0.95	1.1	0.36	0.08	1.08	1.36	1.1	1.63	0.05	0.03	0.07
stk1	33583	1.21	0.41	0	0.05	0.01	0.03	3.77	0.05	2.1	0.69	1.6	3.17	1.62	2.91	0.95	1.22	0.29	0.08	0.93	1.24	1.01	1.63	0.06	0.03	0.07
stk1	33583	1.04	0.42	0	0.04	0.05	0.09	3.38	0.07	2.47	0.61	1.71	3.29	2.04	2.47	0.93	1	0.31	0.1	1.27	1.45	1.08	1.59	0.06	0.03	0.08
stk1	33583	1.39	0.36	0	0.06	0.01	0.05	3.33	0.04	2.11	0.67	1.61	3.23	2.15	3.55	0.96	0.9	0.31	0.03	1.15	1.36	1	1.67	0.04	0.03	0.07
stp1	28658	1.19	0.89	0.01	0.07	0.01	0.03	3.19	0.08	1.57	0.67	1.52	5.47	2.04	2.15	0.99	0.93	0.43	0.02	1.7	1.74	1.16	1.6	0.04	0.06	0.06
stp1	28658	1.67	1	0.01	0.06	0.01	0.1	3.92	0.42	2.17	0.68	1.7	5.6	2.34	2.69	1.02	1.2	0.44	0.04	1.38	1.6	1.1	1.86	0.03	0.02	0.07
stp1	28658	1.72	0.68	0	0.08	0.01	0.01	3.45	0.32	1.55	0.74	1.65	4.89	2.32	2.69	0.96	1.2	0.38	0.03	1.46	1.49	1.14	1.77	0.04	0.03	0.04
stp1	28658	1.56	0.79	0	0.06	0.01	0.05	3.46	0.15	2.31	0.72	1.7	4.62	2.17	2.43	0.99	1.02	0.36	0.04	1.51	1.38	1.06	1.67	0.04	0.03	0.05
stp1	28658	1.53	0.43	0	0.09	0.02	0.03	3.54	0.06	1.99	0.61	1.58	3.93	1.96	2.68	0.94	1.07	0.34	0.03	0.92	1.36	0.89	1.57	0.04	0.03	0.04
tpiA	55256	0.62	3.33	0.08	0.05	0.01	0.08	3.4	3.1	1.84	0.76	1.85	10.43	2.66	1.11	1.11	3.02	0.7	0.21	1.4	1.8	1.49	2.1	0.01	0.03	0.01
tpiA	55256	0.61	2.5	0.07	0.04	0.01	0.1	2.77	2.42	1.55	0.65	1.48	8.31	2.02	3.18	0.88	1.3	0.56	0.32	1.12	0.84	1.2	1.63	0.01	0.01	0.01
tpiA	55256	0.62	2.74	0.08	0.07	0.01	0.08	3.12	2.57	1.51	0.7	1.72	8.54	2.43	3.24	0.97	1.33	0.65	0.43	1.28	0.83	1.38	2	0.01	0.01	0.01
tpiA	55256	0.59	2.63	0.09	0.03	0	0.14	2.91	2.38	1.72	0.57	1.62	10.12	1.83	3.37	0.81	0.98	0.69	0.3	1.52	1.28	1.29	1.71	0.01	0.01	0.01
tpiA	55256	0.85	3.57	0.1	0.08	0	0.06	3.37	2.62	1.97	0.75	1.93	9.88	2.79	3.55	1.24	1.41	0.81	0.32	1.33	1.76	1.31	2.07	0.01	0.03	0.01
tpiA	56206	0.8	2.77	0.05	0.04	0	0.13	2.94	2.59	2.22	0.77	1.92	9.34	2.81	1.16	1.08	2.72	0.7	0.67	0.75	1.66	1.46	2.06	0.02	0.02	0.01
tpiA	56206	0.89	2.34	0.04	0.03	0	0.3	2.68	2.47	1.38	0.61	1.58	8.74	2.26	0.23	0.94	3.29	0.62	0.28	0.89	1.26	1.27	1.75	0.01	0.02	0.01
tpiA	56206	0.96	2.82	0.06	0.04	0	0.21	3.06	2.49	2.09	0.77	1.81	8.91	2.44	3.62	0.92	1.21	0.69	0.29	0.93	1.07	1.28	1.92	0.01	0.01	0.01
tpiA	56206	0.95	2.57	0.06	0.03	0.01	0.13	2.83	2.59	1.82	0.6	1.74	10.46	2.26	3.42	0.94	1.5	0.64	0.48	1.33	1.48	1.3	1.89	0.01	0.02	0.01
tpiA	56206	1.33	3.08	0.05	0.03	0.01	0.25	3.34	2.85	1.87	0.79	2.02	9.67	2.39	3.77	1.12	1.49	0.82	0.15	1.51	1.54	1.35	2.17	0.01	0.01	0.01
vfr	52692	1	0.58	0.01	0.06	0.01	0.05	3.36	0.16	1.97	0.75	1.57	3.64	1.47	1.82	0.98	0.53	0.38	0.04	0.88	1.4	1.14	1.15	0.03	0.04	0.03
vfr	52692	0.98	0.64	0.01	0.04	0	0.06	3.01	0.23	1.38	0.56	1.44	3.95	1.8	2.56	0.83	0.68	0.38	0.02	0.49	1.41	0.9	1.53	0.02	0.03	0.05
vfr	52692	0.79	0.62	0.01	0.05	0.04	0.05	3.18	0.17	2.1	0.64	1.41	3.7	1.54	2.69	0.92	0.75	0.26	0.03	1.15	1.33	0.98	1.6	0.03	0.03	0.04
vfr	52692	0.9	0.21	0	0.02	0.03	0.05	3.04	0.03	1.59	0.55	1.43	2.39	1.9	1.73	0.86	1.14	0.19	0.04	0.92	1.13	0.75	1.48	0.05	0.05	0.04
vfr	52692	1.31	0.61	0.01	0.04	0.03	0.05	3.26	0.25	2.01	0.67	1.4	5	2.21	1.74	0.92	1.07	0.39	0.02	0.56	1.38	0.99	1.55	0.03	0.03	0.04
WT	1	1.75	0.81	0	0.03	0.05	0.07	2.95	0.18	0.93	0.64	1.46	3.97	2.04	2.62	0.88	0.91	0.35	0.01	0.85	0.38	1.1	1.54	0.03	0.02	0.06
WT	1	1.26	0.56	0	0.02	0.02	0.13	2.74	0.03	0.47	0.52	1.19	3.26	1.56	1.33	0.86	0.96	0.3	0.02	1	0.25	0.89	1.31	0.03	0.02	0.05
WT	1	1.37	0.67	0	0.02	0.03	0.07	3.24	0.09	0.74	0.65	1.39	4.04	1.89	1.25	0.97	1.41	0.48	0.03	1.49	0.39	0.94	1.72	0.03	0.03	0.05
WT	1	1.73	0.74	0	0.01	0.01	0.29	3.05	0.2	1.88	0.61	1.35	4.23	2.08	1.92	0.9	0.73	0.39	0.03	0.8	1.3	0.89	1.49	0.03	0.02	0.06
WT	1	1.32	0.45	0	0.01	0.05	0.15	2.51	0.07	1.44	0.58	1.27	3.2	1.3	0.57	0.89	1.26	0.31	0.15	0.48	1.27	0.88	1.43	0.05	0.03	0.06
WT	1	1.61	0.65	0	0.04	0.05	0.05	2.93	0.03	1.89	0.62	1.18	3.66	1.59	1.04	0.86	1.06	0.37	0.02	0.45	1.34	0.97	1.42	0.05	0.01	0.04
WT	1	1.64	0.62	0	0.04	0.01	0.06	2.57	0.08	1.54	0.53	1.21	3.4	1.17	2.2	0.79	0.75	0.31	0.02	0.85	1.14	0.85	1.34	0.04	0.02	0.04
WT	1	1.47	0.69	0	0.03	0.01	0.08	3.35	0.1	1.54	0.58	1.32	4.63	1.73	2.07	0.96	0.93	0.38	0.03	1.01	1.58	1.13	1.56	0.04	0.02	0.06
WT	1	1.41	0.57	0	0.03	0.03	0.06	3.05	0.03	1.7	0.58	1.55	3.95	1.18	1.26	0.83	0.71	0.36	0.02	1.06	1.11	0.94	1.1	0.04	0.01	0.05
WT	1	1.76	0.61	0	0.03	0.04	0.19	2.71	0.22	1.85	0.62	1.39	3.72	1.93	2.46	0.86	0.84	0.4	0.04	0.83	1.29	1	1.59	0.03	0.03	0.07
WT	1	1.83	0.68	0.01	0.04	0.04	0.13	3.41	0.14	1.93	0.65	1.48	5.46	1.54	0.13	1.04	2.54	0.4	0.02	0.81	1.61	1.14	1.64	0.03	0.01	0.07
WT	1	1.83	0.77	0	0.03	0.01	0.1	3.47	0.07	2.48	0.66	1.56	4.25	1.78	2.82	1.02	0.89	0.38	0.03	1.45	1.56	1.09	1.74	0.04	0.02	0.06
WT	1	1.37	0.68	0	0.02	0.03	0.04	3.21	0.06	0.37	0.53	1.16	3.79	1.67	2	0.92	0.92	0.34	0.03	0.6	0.25	1.06	1.51	0.03	0.02	0.06
WT	1	1.57	0.7	0	0.04	0.02	0.15	3.13	0.11	1.47	0.63	1.54	4.04	1.59	2.18	0.97	0.92	0.42	0.03	1.36	1.61	0.98	1.71	0.05	0.03	0.06
WT	1	2.74	0.66	0	0.02	0.03	0.08	3.23	0.09	2.31	0.64	1.29	3.48	1.52	2.14	0.98	0.98	0.3	0.1	0.51	1.41	1.02	1.61	0.04	0.03	0.08
