# Supplementary material for: Metabolite Profiling to Characterize Disease-related Bacteria: GLUCONATE EXCRETION BY PSEUDOMONAS AERUGINOSA MUTANTS AND CLINICAL ISOLATES FROM CYSTIC FIBROSIS PATIENTS
Source: J Biol Chem. 2013 Apr 9;288(21):15098–109. doi: 10.1074/jbc.M112.442814 (PMC3663530; doi:10.1074/jbc.M112.442814)
Supplement: Supplemental Data [file supp_M112.442814_jbc.M112.442814-3.xlsx]

## Sheet: Tab S3
		PM1									PM2A									PM3
			activity / no activity			significant difference						activity / no activity			significant difference						activity / no activity			significant difference
	Index	Compounds	activity for PA14	activity for rpoN		PA14+	rpoN+	not sign.		Index	Compounds	activity for PA14	activity for rpoN		PA14+	rpoN+	not sign.		Index	Compounds	activity for PA14	activity for rpoN		PA14+	rpoN+	not sign.
	1	Negative Control								1	Negative Control								1	Negative Control
	2	L-Arabinose		x			x			2	Chondroitin Sulfate C								2	Ammonia	x	x				x
	3	N-Acetyl-DGlucosamine	x	x			x			3	a-Cyclodextrin		x			x			3	Nitrite	x			x
	4	D-Saccharic Acid								4	b-Cyclodextrin								4	Nitrate	x			x
	5	Succinic Acid	x			x				5	g-Cyclodextrin								5	Urea	x	x		x
	6	D-Galactose		x			x			6	Dextrin		x			x			6	Biuret
	7	L-Aspartic Acid	x			x				7	Gelatin		x			x			7	L-Alanine	x	x		x
	8	L-Proline	x	x				x		8	Glycogen		x			x			8	L-Arginine	x	x			x
	9	D-Alanine	x	x			x			9	Inulin								9	L-Asparagine	x	x				x
	10	D-Trehalose		x			x			10	Laminarin								10	L-Aspartic Acid	x			x
	11	D-Mannose	x	x			x			11	Mannan								11	L-Cysteine	x	x				x
	12	Dulcitol								12	Pectin		x			x			12	L-Glutamic Acid	x	x		x
	13	D-Serine		x			x			13	N-Acetyl-DGalactosamine								13	L-Glutamine	x	x		x
	14	D-Sorbitol								14	N-AcetylNeuraminic Acid								14	Glycine	x			x
	15	Glycerol	x	x			x			15	b-D-Allose		x			x			15	L-Histidine	x			x
	16	L-Fucose								16	Amygdalin								16	L-Isoleucine
	17	D-Glucuronic Acid								17	D-Arabinose	x	x			x			17	L-Leucine
	18	D-Gluconic Acid	x	x				x		18	D-Arabitol	x	x			x			18	L-Lysine
	19	D,L-a-Glycerol-Phosphate		x			x			19	L-Arabitol		x						19	L-Methionine
	20	D-Xylose	x	x			x			20	Arbutin								20	L-Phenylalanine
	21	L-Lactic Acid	x	x				x		21	2-Deoxy-DRibose	x	x			x			21	L-Proline	x			x
	22	Formic Acid		x			x			22	I-Erythritol								22	L-Serine	x			x
	23	D-Mannitol	x	x				x		23	D-Fucose		x						23	L-Threonine
	24	L-Glutamic Acid	x	x				x		24	3-D-Galacto-D-Arabinose		x			x			24	L-Tryptophan
	25	Glucose-6-Phosphate								25	Gentiobiose		x			x			25	L-Tyrosine	x			x
	26	Galactonic Acid-g-Lactone								26	L-Glucose								26	L-Valine
	27	D,L-Malic Acid	x	x				x		27	Lactitol								27	D-Alanine	x			x
	28	D-Ribose	x	x			x			28	D-Melezitose								28	D-Asparagine	x			x
	29	Tween 20	x	x				x		29	Maltitol								29	D-Aspartic Acid
	30	L-Rhamnose								30	a-Methyl-D-Glucoside		x			x			30	D-Glutamic Acid	x			x
	31	D-Fructose	x	x			x			31	b-Methyl-D-Galactoside		x						31	D-Lysine		x			x
	32	Acetic Acid	x	x		x				32	3-Methyl Glucose		x			x			32	D-Serine
	33	a-D-Glucose	x	x				x		33	b-Methyl-D-Glucuronic Acid								33	D-Valine
	34	Maltose								34	a-Methyl-DMannoside								34	L-Citrulline
	35	D-Melibiose								35	b-Methyl-D-Xyloside								35	L-Homoserine
	36	Thymidine								36	Palatinose								36	L-Ornithine	x			x
	37	L-Asparagine	x	x				x		37	D-Raffinose								37	N-Acetyl-D,LGlutamic Acid	x			x
	38	D-Aspartic Acid								38	Salicin								38	N-Phthaloyl-LGlutamic Acid
	39	D-Glucosaminic Acid								39	Sedoheptulosan								39	L-Pyroglutamic Acid	x			x
	40	1,2-Propanediol		x			x			40	L-Sorbose		x						40	Hydroxylamine
	41	Tween 40	x	x			x			41	Stachyose								41	Methylamine
	42	a-Keto-Glutaric Acid	x	x		x				42	D-Tagatose	x	x				x		42	N-Amylamine
	43	a-Keto-Butyric Acid		x			x			43	Turanose		x			x			43	N-Butylamine
	44	a-Methyl-D-Galactoside								44	Xylitol		x			x			44	Ethylamine
	45	a-D-Lactose								45	N-Acetyl-DGlucosaminitol	x	x				x		45	Ethanolamine	x			x
	46	Lactulose								46	g-Amino Butyric Acid	x	x				x		46	Ethylenediamine
	47	Sucrose								47	d-Amino Valeric Acid	x	x				x		47	Putrescine
	48	Uridine		x			x			48	Butyric Acid	x	x			x			48	Agmatine	x			x
	49	L-Glutamine	x	x				x		49	Capric Acid	x	x				x		49	Histamine	x			x
	50	M-Tartaric Acid								50	Caproic Acid	x	x			x			50	b-Phenylethyl-amine
	51	Glucose-1-Phosphate								51	Citraconic Acid								51	Tyramine	x			x
	52	Fructose-6-Phosphate								52	Citramalic Acid	x	x				x		52	Acetamide	x	x		x
	53	Tween 80	x	x				x		53	D-Glucosamine	x	x			x			53	Formamide
	54	a-OH-Glutarate-g-Lactone								54	2-Hydroxy Benzoic Acid								54	Glucuronamide
	55	a-Hydroxy-Butyric Acid		x			x			55	4-Hydroxy Benzoic Acid	x	x		x				55	D,L-Lactamide
	56	b-Methyl-DGlucoside								56	b-Hydroxy-Butyric Acid	x	x				x		56	D-Glucosamine
	57	Adonitol								57	g-Hydroxy-Butyric Acid	x	x				x		57	D-Galactosamine
	58	Maltotriose								58	a-Keto Valeric Acid		x			x			58	D-Mannosamine
	59	2-Deoxy Adenosine								59	Itaconic Acid	x							59	N-Acetyl-DGlucosamine
	60	Adenosine		x			x			60	5-Keto-D-Gluconic Acid	x	x				x		60	N-Acetyl-DGalactosamine
	61	Glycyl-L-Aspartic Acid		x			x			61	D-Lactic Acid Methyl Ester	x	x			x			61	N-Acetyl-DMannosamine
	62	Citric Acid	x	x			x			62	Malonic Acid	x	x			x			62	Adenine	x	x				x
	63	M-Inositol								63	Melibionic Acid								63	Adenosine	x			x
	64	D-Threonine		x			x			64	Oxalic Acid								64	Cytidine
	65	Fumaric Acid	x	x				x		65	Oxalomalic Acid	x	x				x		65	Cytosine	x			x
	66	Bromo Succinic Acid	x	x				x		66	Quinic Acid	x	x				x		66	Guanine	x	x			x
	67	Propionic Acid	x	x			x			67	D-Ribono-1,4-Lactone								67	Guanosine	x	x		x
	68	Mucic Acid								68	Sebacic Acid		x			x			68	Thymine	x			x
	69	Glycolic Acid		x			x			69	Sorbic Acid	x	x			x			69	Thymidine
	70	Glyoxylic Acid		x			x			70	Succinamic Acid	x	x				x		70	Uracil	x			x
	71	D-Cellobiose								71	D-Tartaric Acid								71	Uridine
	72	Inosine	x	x				x		72	L-Tartaric Acid								72	Inosine	x	x		x
	73	Glycyl-LGlutamic Acid		x			x			73	Acetamide		x						73	Xanthine	x	x		x
	74	Tricarballylic Acid								74	L-Alaninamide		x			x			74	Xanthosine	x	x		x
	75	L-Serine		x			x			75	N-Acetyl-LGlutamic Acid	x	x				x		75	Uric Acid	x	x		x
	76	L-Threonine	x	x			x			76	L-Arginine	x	x			x			76	Alloxan
	77	L-Alanine	x	x				x		77	Glycine		x						77	Allantoin	x			x
	78	L-Alanyl-Glycine		x			x			78	L-Histidine	x	x		x				78	Parabanic Acid
	79	Acetoacetic Acid	x							79	L-Homoserine								79	D,L-a-Amino-N-Butyric Acid	x			x
	80	N-Acetyl-b-DMannosamine	x							80	Hydroxy-LProline	x	x		x				80	g-Amino-N-Butyric Acid	x	x		x
	81	Mono Methyl Succinate		x			x			81	L-Isoleucine	x	x			x			81	e-Amino-N-Caproic Acid
	82	Methyl Pyruvate	x	x			x			82	L-Leucine	x	x			x			82	D,L-a-Amino-Caprylic Acid
	83	D-Malic Acid		x			x			83	L-Lysine		x			x			83	d-Amino-N-Valeric Acid	x			x
	84	L-Malic Acid	x	x				x		84	L-Methionine	x							84	a-Amino-N-Valeric Acid	x			x
	85	Glycyl-L-Proline	x	x				x		85	L-Ornithine		x						85	Ala-Asp	x	x		x
	86	p-OH Phenyl Acetic Acid	x	x			x			86	L-Phenylalanine		x						86	Ala-Gln	x			x
	87	m-OH Phenyl Acetic Acid								87	L-Pyroglutamic Acid	x	x			x			87	Ala-Glu	x	x		x
	88	Tyramine	x	x			x			88	L-Valine		x			x			88	Ala-Gly	x
	89	D-Psicose		x			x			89	D,L-Carnitine		x			x			89	Ala-His	x	x		x
	90	L-Lyxose	x	x			x			90	Sec-Butylamine		x						90	Ala-Leu
	91	Glucuronamide		x			x			91	D.L-Octopamine	x	x				x		91	Ala-Thr
	92	Pyruvic Acid	x	x			x			92	Putrescine	x	x			x			92	Gly-Asn	x			x
	93	L-Galactonic Acid-g-Lactone					x			93	Dihydroxy Acetone	x	x				x		93	Gly-Gln	x	x				x
	94	D-Galacturonic Acid								94	2,3-Butanediol	x							94	Gly-Glu	x
	95	Phenylethyl-amine								95	2,3-Butanone								95	Gly-Met
	96	2-Aminoethanol	x	x				x		96	3-Hydroxy 2-Butanone								96	Met-Ala	x	x				x
		Sum	40	58		4	39	18			Sum	35	59		3	32	15			Sum	52	23		42	3	6
