# Supplementary material for: Metabolite Profiling to Characterize Disease-related Bacteria: GLUCONATE EXCRETION BY PSEUDOMONAS AERUGINOSA MUTANTS AND CLINICAL ISOLATES FROM CYSTIC FIBROSIS PATIENTS
Source: J Biol Chem. 2013 Apr 9;288(21):15098–109. doi: 10.1074/jbc.M112.442814 (PMC3663530; doi:10.1074/jbc.M112.442814)
Supplement: Supplemental Data [file supp_M112.442814_jbc.M112.442814-4.xlsx]

## Sheet: Tab S4
Gene Name	Gene Locus	Function	Crc binding site?	no of insertion sites
eda	PA14_23090	aldolase		1
edd	PA14_22910	dehydratase	Y	2*
gcd	PA14_34970	glucose dehydrogenase		2
gnd	PA14_35290	gluconate dehydrogenase		1
	PA14_35300	hypothetical protein		1
gnuT	PA14_34630	gluconate permease		2
kguT	PA14_35340	putative 2-ketogluconate permease	Y	1
kguK	PA14_35330	putative 2-ketogluconate kinase		2
opbA	PA14_34960	porin		2
oprB	PA14_23030	porin	Y	1
n.a	PA14_35270	cyt c		1
n.a	PA14_50770	putative gluconate transporter	Y	1
pqqB	PA14_38810	pyrroloquinoline quinone biosynthesis		1
pqqC	PA14_38800	pyrroloquinoline quinone biosynthesis		1
pqqE	PA14_38780	pyrroloquinoline quinone biosynthesis		1
pqqF	PA14_39010	pyrroloquinoline quinone biosynthesis		1
zwf	PA14_23070	dehydrogenase	Y	1
	PA14_71800	dehydrogenase		1
* only one shown for gluconate calculations
